# Supplementary material for: Macrophage-derived CCL20 promotes abdominal aortic aneurysm progression via lymphocytes CCR6
Source: Front Immunol. 2026 Mar 2;17:1780720. doi: 10.3389/fimmu.2026.1780720 (PMC12989375; doi:10.3389/fimmu.2026.1780720)
Supplement: Supplementary file 1 [file DataSheet1.zip]

Archive with 4 entries (2 files):
- Supplementary Material/
- Supplementary Material/Supplementary Material/
- Supplementary Material/Supplementary Material/Supplementary Figure and Table.docx
- Supplementary Material/Supplementary Material/Supplmentary Table 4.xlsx
