# Supplementary material for: Macrophage-derived CCL20 promotes abdominal aortic aneurysm progression via lymphocytes CCR6
Source: Front Immunol. 2026 Mar 2;17:1780720. doi: 10.3389/fimmu.2026.1780720 (PMC12989375; doi:10.3389/fimmu.2026.1780720)
Supplement: Supplementary file 1 [file DataSheet1.zip › Supplementary Material/Supplementary Material/Supplmentary Table 4.xlsx]

## Sheet: Sheet 1
source	target	ligand	receptor	prob	pval	interaction_name	interaction_name_2	pathway_name	annotation	evidence	group
NK cell	B cell	CCL5	CCR1	0.00157182	0	CCL5_CCR1	CCL5 - CCR1	CCL	Secreted Signaling	KEGG: hsa04060	AAA
NK cell	Macrophage	CCL5	CCR1	0.0070981	0	CCL5_CCR1	CCL5 - CCR1	CCL	Secreted Signaling	KEGG: hsa04060	AAA
T cell	Macrophage	CCL5	CCR1	0.0011546	0	CCL5_CCR1	CCL5 - CCR1	CCL	Secreted Signaling	KEGG: hsa04060	AAA
NK cell	Monocyte	CCL5	CCR1	0.00496386	0	CCL5_CCR1	CCL5 - CCR1	CCL	Secreted Signaling	KEGG: hsa04060	AAA
T cell	Monocyte	CCL5	CCR1	0.000805987	0	CCL5_CCR1	CCL5 - CCR1	CCL	Secreted Signaling	KEGG: hsa04060	AAA
B cell	NK cell	CCL5	CCR1	0.00150609	0	CCL5_CCR1	CCL5 - CCR1	CCL	Secreted Signaling	KEGG: hsa04060	AAA
Macrophage	NK cell	CCL5	CCR1	0.00210236	0	CCL5_CCR1	CCL5 - CCR1	CCL	Secreted Signaling	KEGG: hsa04060	AAA
Monocyte	NK cell	CCL5	CCR1	0.00091279	0	CCL5_CCR1	CCL5 - CCR1	CCL	Secreted Signaling	KEGG: hsa04060	AAA
NK cell	NK cell	CCL5	CCR1	0.0443845	0	CCL5_CCR1	CCL5 - CCR1	CCL	Secreted Signaling	KEGG: hsa04060	AAA
Plasma cell	NK cell	CCL5	CCR1	0.000735342	0.01	CCL5_CCR1	CCL5 - CCR1	CCL	Secreted Signaling	KEGG: hsa04060	AAA
T cell	NK cell	CCL5	CCR1	0.00745412	0	CCL5_CCR1	CCL5 - CCR1	CCL	Secreted Signaling	KEGG: hsa04060	AAA
NK cell	Plasma cell	CCL5	CCR1	0.00078346	0	CCL5_CCR1	CCL5 - CCR1	CCL	Secreted Signaling	KEGG: hsa04060	AAA
NK cell	T cell	CCL5	CCR1	0.00751716	0	CCL5_CCR1	CCL5 - CCR1	CCL	Secreted Signaling	KEGG: hsa04060	AAA
T cell	T cell	CCL5	CCR1	0.0012232	0	CCL5_CCR1	CCL5 - CCR1	CCL	Secreted Signaling	KEGG: hsa04060	AAA
Macrophage	B cell	CCL3	CCR1	0.000712214	0	CCL3_CCR1	CCL3 - CCR1	CCL	Secreted Signaling	KEGG: hsa04060	AAA
Macrophage	Macrophage	CCL3	CCR1	0.00322601	0	CCL3_CCR1	CCL3 - CCR1	CCL	Secreted Signaling	KEGG: hsa04060	AAA
NK cell	Macrophage	CCL3	CCR1	0.00101965	0	CCL3_CCR1	CCL3 - CCR1	CCL	Secreted Signaling	KEGG: hsa04060	AAA
Macrophage	Monocyte	CCL3	CCR1	0.00225338	0	CCL3_CCR1	CCL3 - CCR1	CCL	Secreted Signaling	KEGG: hsa04060	AAA
NK cell	Monocyte	CCL3	CCR1	0.000711752	0	CCL3_CCR1	CCL3 - CCR1	CCL	Secreted Signaling	KEGG: hsa04060	AAA
B cell	NK cell	CCL3	CCR1	0.00183687	0	CCL3_CCR1	CCL3 - CCR1	CCL	Secreted Signaling	KEGG: hsa04060	AAA
Fibroblast	NK cell	CCL3	CCR1	0.00108861	0	CCL3_CCR1	CCL3 - CCR1	CCL	Secreted Signaling	KEGG: hsa04060	AAA
Macrophage	NK cell	CCL3	CCR1	0.0205942	0	CCL3_CCR1	CCL3 - CCR1	CCL	Secreted Signaling	KEGG: hsa04060	AAA
Mast cell	NK cell	CCL3	CCR1	0.00112123	0	CCL3_CCR1	CCL3 - CCR1	CCL	Secreted Signaling	KEGG: hsa04060	AAA
Monocyte	NK cell	CCL3	CCR1	0.00318494	0	CCL3_CCR1	CCL3 - CCR1	CCL	Secreted Signaling	KEGG: hsa04060	AAA
NK cell	NK cell	CCL3	CCR1	0.00658772	0	CCL3_CCR1	CCL3 - CCR1	CCL	Secreted Signaling	KEGG: hsa04060	AAA
Plasma cell	NK cell	CCL3	CCR1	0.00312029	0	CCL3_CCR1	CCL3 - CCR1	CCL	Secreted Signaling	KEGG: hsa04060	AAA
T cell	NK cell	CCL3	CCR1	0.00121391	0	CCL3_CCR1	CCL3 - CCR1	CCL	Secreted Signaling	KEGG: hsa04060	AAA
Macrophage	T cell	CCL3	CCR1	0.00341726	0	CCL3_CCR1	CCL3 - CCR1	CCL	Secreted Signaling	KEGG: hsa04060	AAA
Monocyte	T cell	CCL3	CCR1	0.000520766	0.01	CCL3_CCR1	CCL3 - CCR1	CCL	Secreted Signaling	KEGG: hsa04060	AAA
NK cell	T cell	CCL3	CCR1	0.00108024	0	CCL3_CCR1	CCL3 - CCR1	CCL	Secreted Signaling	KEGG: hsa04060	AAA
Macrophage	B cell	CCL3L1	CCR1	0.000213816	0	CCL3L1_CCR1	CCL3L1 - CCR1	CCL	Secreted Signaling	KEGG: hsa04060	AAA
Macrophage	Endothelial cell	CCL3L1	CCR1	3.20536e-05	0	CCL3L1_CCR1	CCL3L1 - CCR1	CCL	Secreted Signaling	KEGG: hsa04060	AAA
Macrophage	Epithelial cell	CCL3L1	CCR1	1.45165e-05	0.03	CCL3L1_CCR1	CCL3L1 - CCR1	CCL	Secreted Signaling	KEGG: hsa04060	AAA
Macrophage	Fibroblast	CCL3L1	CCR1	7.77294e-05	0	CCL3L1_CCR1	CCL3L1 - CCR1	CCL	Secreted Signaling	KEGG: hsa04060	AAA
Macrophage	Macrophage	CCL3L1	CCR1	0.000970201	0	CCL3L1_CCR1	CCL3L1 - CCR1	CCL	Secreted Signaling	KEGG: hsa04060	AAA
Monocyte	Macrophage	CCL3L1	CCR1	5.14723e-05	0	CCL3L1_CCR1	CCL3L1 - CCR1	CCL	Secreted Signaling	KEGG: hsa04060	AAA
NK cell	Macrophage	CCL3L1	CCR1	3.19637e-05	0.01	CCL3L1_CCR1	CCL3L1 - CCR1	CCL	Secreted Signaling	KEGG: hsa04060	AAA
Macrophage	Mast cell	CCL3L1	CCR1	4.56116e-05	0	CCL3L1_CCR1	CCL3L1 - CCR1	CCL	Secreted Signaling	KEGG: hsa04060	AAA
Macrophage	Monocyte	CCL3L1	CCR1	0.000677226	0	CCL3L1_CCR1	CCL3L1 - CCR1	CCL	Secreted Signaling	KEGG: hsa04060	AAA
Monocyte	Monocyte	CCL3L1	CCR1	3.59191e-05	0.01	CCL3L1_CCR1	CCL3L1 - CCR1	CCL	Secreted Signaling	KEGG: hsa04060	AAA
Macrophage	NK cell	CCL3L1	CCR1	0.00626995	0	CCL3L1_CCR1	CCL3L1 - CCR1	CCL	Secreted Signaling	KEGG: hsa04060	AAA
Monocyte	NK cell	CCL3L1	CCR1	0.000334321	0	CCL3L1_CCR1	CCL3L1 - CCR1	CCL	Secreted Signaling	KEGG: hsa04060	AAA
NK cell	NK cell	CCL3L1	CCR1	0.000207632	0	CCL3L1_CCR1	CCL3L1 - CCR1	CCL	Secreted Signaling	KEGG: hsa04060	AAA
Macrophage	Plasma cell	CCL3L1	CCR1	0.000106502	0	CCL3L1_CCR1	CCL3L1 - CCR1	CCL	Secreted Signaling	KEGG: hsa04060	AAA
Macrophage	SMC	CCL3L1	CCR1	8.39438e-06	0.04	CCL3L1_CCR1	CCL3L1 - CCR1	CCL	Secreted Signaling	KEGG: hsa04060	AAA
Macrophage	T cell	CCL3L1	CCR1	0.00102786	0	CCL3L1_CCR1	CCL3L1 - CCR1	CCL	Secreted Signaling	KEGG: hsa04060	AAA
Monocyte	T cell	CCL3L1	CCR1	5.4534e-05	0	CCL3L1_CCR1	CCL3L1 - CCR1	CCL	Secreted Signaling	KEGG: hsa04060	AAA
NK cell	T cell	CCL3L1	CCR1	3.38651e-05	0	CCL3L1_CCR1	CCL3L1 - CCR1	CCL	Secreted Signaling	KEGG: hsa04060	AAA
Macrophage	B cell	CCL3L3	CCR1	0.000171302	0	CCL3L3_CCR1	CCL3L3 - CCR1	CCL	Secreted Signaling	KEGG: hsa04060	AAA
NK cell	B cell	CCL3L3	CCR1	2.24369e-05	0	CCL3L3_CCR1	CCL3L3 - CCR1	CCL	Secreted Signaling	KEGG: hsa04060	AAA
Macrophage	Endothelial cell	CCL3L3	CCR1	2.56793e-05	0	CCL3L3_CCR1	CCL3L3 - CCR1	CCL	Secreted Signaling	KEGG: hsa04060	AAA
Macrophage	Epithelial cell	CCL3L3	CCR1	1.16297e-05	0	CCL3L3_CCR1	CCL3L3 - CCR1	CCL	Secreted Signaling	KEGG: hsa04060	AAA
Macrophage	Fibroblast	CCL3L3	CCR1	6.22724e-05	0	CCL3L3_CCR1	CCL3L3 - CCR1	CCL	Secreted Signaling	KEGG: hsa04060	AAA
Macrophage	Macrophage	CCL3L3	CCR1	0.000777408	0	CCL3L3_CCR1	CCL3L3 - CCR1	CCL	Secreted Signaling	KEGG: hsa04060	AAA
NK cell	Macrophage	CCL3L3	CCR1	0.000101877	0	CCL3L3_CCR1	CCL3L3 - CCR1	CCL	Secreted Signaling	KEGG: hsa04060	AAA
Macrophage	Mast cell	CCL3L3	CCR1	3.65412e-05	0	CCL3L3_CCR1	CCL3L3 - CCR1	CCL	Secreted Signaling	KEGG: hsa04060	AAA
Macrophage	Monocyte	CCL3L3	CCR1	0.00054262	0	CCL3L3_CCR1	CCL3L3 - CCR1	CCL	Secreted Signaling	KEGG: hsa04060	AAA
NK cell	Monocyte	CCL3L3	CCR1	7.10944e-05	0	CCL3L3_CCR1	CCL3L3 - CCR1	CCL	Secreted Signaling	KEGG: hsa04060	AAA
Macrophage	NK cell	CCL3L3	CCR1	0.00502932	0	CCL3L3_CCR1	CCL3L3 - CCR1	CCL	Secreted Signaling	KEGG: hsa04060	AAA
Monocyte	NK cell	CCL3L3	CCR1	9.83529e-05	0	CCL3L3_CCR1	CCL3L3 - CCR1	CCL	Secreted Signaling	KEGG: hsa04060	AAA
NK cell	NK cell	CCL3L3	CCR1	0.000661526	0	CCL3L3_CCR1	CCL3L3 - CCR1	CCL	Secreted Signaling	KEGG: hsa04060	AAA
Macrophage	Plasma cell	CCL3L3	CCR1	8.5324e-05	0	CCL3L3_CCR1	CCL3L3 - CCR1	CCL	Secreted Signaling	KEGG: hsa04060	AAA
NK cell	Plasma cell	CCL3L3	CCR1	1.11748e-05	0.03	CCL3L3_CCR1	CCL3L3 - CCR1	CCL	Secreted Signaling	KEGG: hsa04060	AAA
Macrophage	SMC	CCL3L3	CCR1	6.72501e-06	0.01	CCL3L3_CCR1	CCL3L3 - CCR1	CCL	Secreted Signaling	KEGG: hsa04060	AAA
Macrophage	T cell	CCL3L3	CCR1	0.000823614	0	CCL3L3_CCR1	CCL3L3 - CCR1	CCL	Secreted Signaling	KEGG: hsa04060	AAA
Monocyte	T cell	CCL3L3	CCR1	1.604e-05	0.04	CCL3L3_CCR1	CCL3L3 - CCR1	CCL	Secreted Signaling	KEGG: hsa04060	AAA
NK cell	T cell	CCL3L3	CCR1	0.000107937	0	CCL3L3_CCR1	CCL3L3 - CCR1	CCL	Secreted Signaling	KEGG: hsa04060	AAA
SMC	B cell	CCL8	CCR1	0.000191847	0	CCL8_CCR1	CCL8 - CCR1	CCL	Secreted Signaling	KEGG: hsa04060	AAA
SMC	Endothelial cell	CCL8	CCR1	2.87597e-05	0	CCL8_CCR1	CCL8 - CCR1	CCL	Secreted Signaling	KEGG: hsa04060	AAA
SMC	Epithelial cell	CCL8	CCR1	1.30248e-05	0	CCL8_CCR1	CCL8 - CCR1	CCL	Secreted Signaling	KEGG: hsa04060	AAA
SMC	Fibroblast	CCL8	CCR1	6.97421e-05	0	CCL8_CCR1	CCL8 - CCR1	CCL	Secreted Signaling	KEGG: hsa04060	AAA
SMC	Macrophage	CCL8	CCR1	0.000870584	0	CCL8_CCR1	CCL8 - CCR1	CCL	Secreted Signaling	KEGG: hsa04060	AAA
SMC	Mast cell	CCL8	CCR1	4.09244e-05	0	CCL8_CCR1	CCL8 - CCR1	CCL	Secreted Signaling	KEGG: hsa04060	AAA
SMC	Monocyte	CCL8	CCR1	0.000607673	0	CCL8_CCR1	CCL8 - CCR1	CCL	Secreted Signaling	KEGG: hsa04060	AAA
SMC	NK cell	CCL8	CCR1	0.00562924	0	CCL8_CCR1	CCL8 - CCR1	CCL	Secreted Signaling	KEGG: hsa04060	AAA
SMC	Plasma cell	CCL8	CCR1	9.55584e-05	0	CCL8_CCR1	CCL8 - CCR1	CCL	Secreted Signaling	KEGG: hsa04060	AAA
SMC	SMC	CCL8	CCR1	7.53173e-06	0	CCL8_CCR1	CCL8 - CCR1	CCL	Secreted Signaling	KEGG: hsa04060	AAA
SMC	T cell	CCL8	CCR1	0.000922324	0	CCL8_CCR1	CCL8 - CCR1	CCL	Secreted Signaling	KEGG: hsa04060	AAA
Fibroblast	B cell	CCL13	CCR1	1.6644e-05	0	CCL13_CCR1	CCL13 - CCR1	CCL	Secreted Signaling	KEGG: hsa04060	AAA
SMC	B cell	CCL13	CCR1	2.83743e-05	0	CCL13_CCR1	CCL13 - CCR1	CCL	Secreted Signaling	KEGG: hsa04060	AAA
Fibroblast	Endothelial cell	CCL13	CCR1	2.49471e-06	0	CCL13_CCR1	CCL13 - CCR1	CCL	Secreted Signaling	KEGG: hsa04060	AAA
SMC	Endothelial cell	CCL13	CCR1	4.25298e-06	0	CCL13_CCR1	CCL13 - CCR1	CCL	Secreted Signaling	KEGG: hsa04060	AAA
Fibroblast	Epithelial cell	CCL13	CCR1	1.12979e-06	0	CCL13_CCR1	CCL13 - CCR1	CCL	Secreted Signaling	KEGG: hsa04060	AAA
SMC	Epithelial cell	CCL13	CCR1	1.92607e-06	0	CCL13_CCR1	CCL13 - CCR1	CCL	Secreted Signaling	KEGG: hsa04060	AAA
Fibroblast	Fibroblast	CCL13	CCR1	6.04989e-06	0	CCL13_CCR1	CCL13 - CCR1	CCL	Secreted Signaling	KEGG: hsa04060	AAA
SMC	Fibroblast	CCL13	CCR1	1.03138e-05	0	CCL13_CCR1	CCL13 - CCR1	CCL	Secreted Signaling	KEGG: hsa04060	AAA
Fibroblast	Macrophage	CCL13	CCR1	7.55755e-05	0	CCL13_CCR1	CCL13 - CCR1	CCL	Secreted Signaling	KEGG: hsa04060	AAA
SMC	Macrophage	CCL13	CCR1	0.000128834	0	CCL13_CCR1	CCL13 - CCR1	CCL	Secreted Signaling	KEGG: hsa04060	AAA
Fibroblast	Mast cell	CCL13	CCR1	3.54996e-06	0	CCL13_CCR1	CCL13 - CCR1	CCL	Secreted Signaling	KEGG: hsa04060	AAA
SMC	Mast cell	CCL13	CCR1	6.05196e-06	0	CCL13_CCR1	CCL13 - CCR1	CCL	Secreted Signaling	KEGG: hsa04060	AAA
Fibroblast	Monocyte	CCL13	CCR1	5.27394e-05	0	CCL13_CCR1	CCL13 - CCR1	CCL	Secreted Signaling	KEGG: hsa04060	AAA
SMC	Monocyte	CCL13	CCR1	8.99068e-05	0	CCL13_CCR1	CCL13 - CCR1	CCL	Secreted Signaling	KEGG: hsa04060	AAA
Fibroblast	NK cell	CCL13	CCR1	0.000490809	0	CCL13_CCR1	CCL13 - CCR1	CCL	Secreted Signaling	KEGG: hsa04060	AAA
SMC	NK cell	CCL13	CCR1	0.000836443	0	CCL13_CCR1	CCL13 - CCR1	CCL	Secreted Signaling	KEGG: hsa04060	AAA
Fibroblast	Plasma cell	CCL13	CCR1	8.28956e-06	0	CCL13_CCR1	CCL13 - CCR1	CCL	Secreted Signaling	KEGG: hsa04060	AAA
SMC	Plasma cell	CCL13	CCR1	1.4132e-05	0	CCL13_CCR1	CCL13 - CCR1	CCL	Secreted Signaling	KEGG: hsa04060	AAA
Fibroblast	SMC	CCL13	CCR1	6.53315e-07	0	CCL13_CCR1	CCL13 - CCR1	CCL	Secreted Signaling	KEGG: hsa04060	AAA
SMC	SMC	CCL13	CCR1	1.11377e-06	0	CCL13_CCR1	CCL13 - CCR1	CCL	Secreted Signaling	KEGG: hsa04060	AAA
Fibroblast	T cell	CCL13	CCR1	8.00708e-05	0	CCL13_CCR1	CCL13 - CCR1	CCL	Secreted Signaling	KEGG: hsa04060	AAA
SMC	T cell	CCL13	CCR1	0.000136497	0	CCL13_CCR1	CCL13 - CCR1	CCL	Secreted Signaling	KEGG: hsa04060	AAA
Endothelial cell	B cell	CCL14	CCR1	0.00036169	0	CCL14_CCR1	CCL14 - CCR1	CCL	Secreted Signaling	KEGG: hsa04060	AAA
Endothelial cell	Endothelial cell	CCL14	CCR1	5.42284e-05	0	CCL14_CCR1	CCL14 - CCR1	CCL	Secreted Signaling	KEGG: hsa04060	AAA
Endothelial cell	Epithelial cell	CCL14	CCR1	2.45594e-05	0	CCL14_CCR1	CCL14 - CCR1	CCL	Secreted Signaling	KEGG: hsa04060	AAA
Endothelial cell	Fibroblast	CCL14	CCR1	0.000131499	0	CCL14_CCR1	CCL14 - CCR1	CCL	Secreted Signaling	KEGG: hsa04060	AAA
Endothelial cell	Macrophage	CCL14	CCR1	0.00164033	0	CCL14_CCR1	CCL14 - CCR1	CCL	Secreted Signaling	KEGG: hsa04060	AAA
Endothelial cell	Mast cell	CCL14	CCR1	7.71651e-05	0	CCL14_CCR1	CCL14 - CCR1	CCL	Secreted Signaling	KEGG: hsa04060	AAA
Endothelial cell	Monocyte	CCL14	CCR1	0.00114522	0	CCL14_CCR1	CCL14 - CCR1	CCL	Secreted Signaling	KEGG: hsa04060	AAA
Endothelial cell	NK cell	CCL14	CCR1	0.0105619	0	CCL14_CCR1	CCL14 - CCR1	CCL	Secreted Signaling	KEGG: hsa04060	AAA
Endothelial cell	Plasma cell	CCL14	CCR1	0.000180172	0	CCL14_CCR1	CCL14 - CCR1	CCL	Secreted Signaling	KEGG: hsa04060	AAA
Endothelial cell	SMC	CCL14	CCR1	1.42019e-05	0	CCL14_CCR1	CCL14 - CCR1	CCL	Secreted Signaling	KEGG: hsa04060	AAA
Endothelial cell	T cell	CCL14	CCR1	0.00173773	0	CCL14_CCR1	CCL14 - CCR1	CCL	Secreted Signaling	KEGG: hsa04060	AAA
Endothelial cell	B cell	CCL23	CCR1	9.28923e-05	0	CCL23_CCR1	CCL23 - CCR1	CCL	Secreted Signaling	KEGG: hsa04060	AAA
Endothelial cell	Endothelial cell	CCL23	CCR1	1.39242e-05	0	CCL23_CCR1	CCL23 - CCR1	CCL	Secreted Signaling	KEGG: hsa04060	AAA
Endothelial cell	Epithelial cell	CCL23	CCR1	6.30599e-06	0	CCL23_CCR1	CCL23 - CCR1	CCL	Secreted Signaling	KEGG: hsa04060	AAA
Endothelial cell	Fibroblast	CCL23	CCR1	3.37669e-05	0	CCL23_CCR1	CCL23 - CCR1	CCL	Secreted Signaling	KEGG: hsa04060	AAA
Endothelial cell	Macrophage	CCL23	CCR1	0.000421683	0	CCL23_CCR1	CCL23 - CCR1	CCL	Secreted Signaling	KEGG: hsa04060	AAA
Endothelial cell	Mast cell	CCL23	CCR1	1.9814e-05	0	CCL23_CCR1	CCL23 - CCR1	CCL	Secreted Signaling	KEGG: hsa04060	AAA
Endothelial cell	Monocyte	CCL23	CCR1	0.000294298	0	CCL23_CCR1	CCL23 - CCR1	CCL	Secreted Signaling	KEGG: hsa04060	AAA
Endothelial cell	NK cell	CCL23	CCR1	0.00273334	0	CCL23_CCR1	CCL23 - CCR1	CCL	Secreted Signaling	KEGG: hsa04060	AAA
Endothelial cell	Plasma cell	CCL23	CCR1	4.6267e-05	0	CCL23_CCR1	CCL23 - CCR1	CCL	Secreted Signaling	KEGG: hsa04060	AAA
Endothelial cell	SMC	CCL23	CCR1	3.64651e-06	0	CCL23_CCR1	CCL23 - CCR1	CCL	Secreted Signaling	KEGG: hsa04060	AAA
Endothelial cell	T cell	CCL23	CCR1	0.000446757	0	CCL23_CCR1	CCL23 - CCR1	CCL	Secreted Signaling	KEGG: hsa04060	AAA
SMC	Endothelial cell	CCL8	CCR2	0.000898667	0	CCL8_CCR2	CCL8 - CCR2	CCL	Secreted Signaling	KEGG: hsa04060	AAA
SMC	Epithelial cell	CCL8	CCR2	0.000958736	0	CCL8_CCR2	CCL8 - CCR2	CCL	Secreted Signaling	KEGG: hsa04060	AAA
SMC	Fibroblast	CCL8	CCR2	0.0013653	0	CCL8_CCR2	CCL8 - CCR2	CCL	Secreted Signaling	KEGG: hsa04060	AAA
SMC	Macrophage	CCL8	CCR2	0.000262417	0	CCL8_CCR2	CCL8 - CCR2	CCL	Secreted Signaling	KEGG: hsa04060	AAA
SMC	Mast cell	CCL8	CCR2	0.000560624	0	CCL8_CCR2	CCL8 - CCR2	CCL	Secreted Signaling	KEGG: hsa04060	AAA
SMC	Monocyte	CCL8	CCR2	4.12955e-05	0	CCL8_CCR2	CCL8 - CCR2	CCL	Secreted Signaling	KEGG: hsa04060	AAA
SMC	Plasma cell	CCL8	CCR2	3.24618e-05	0	CCL8_CCR2	CCL8 - CCR2	CCL	Secreted Signaling	KEGG: hsa04060	AAA
SMC	SMC	CCL8	CCR2	0.00320502	0	CCL8_CCR2	CCL8 - CCR2	CCL	Secreted Signaling	KEGG: hsa04060	AAA
Endothelial cell	Endothelial cell	CCL2	CCR2	0.00117865	0	CCL2_CCR2	CCL2 - CCR2	CCL	Secreted Signaling	KEGG: hsa04060	AAA
Epithelial cell	Endothelial cell	CCL2	CCR2	0.00125741	0	CCL2_CCR2	CCL2 - CCR2	CCL	Secreted Signaling	KEGG: hsa04060	AAA
Fibroblast	Endothelial cell	CCL2	CCR2	0.00178914	0	CCL2_CCR2	CCL2 - CCR2	CCL	Secreted Signaling	KEGG: hsa04060	AAA
Macrophage	Endothelial cell	CCL2	CCR2	0.000338804	0	CCL2_CCR2	CCL2 - CCR2	CCL	Secreted Signaling	KEGG: hsa04060	AAA
Mast cell	Endothelial cell	CCL2	CCR2	0.000735368	0	CCL2_CCR2	CCL2 - CCR2	CCL	Secreted Signaling	KEGG: hsa04060	AAA
SMC	Endothelial cell	CCL2	CCR2	0.00420055	0	CCL2_CCR2	CCL2 - CCR2	CCL	Secreted Signaling	KEGG: hsa04060	AAA
Endothelial cell	Epithelial cell	CCL2	CCR2	0.00125741	0	CCL2_CCR2	CCL2 - CCR2	CCL	Secreted Signaling	KEGG: hsa04060	AAA
Epithelial cell	Epithelial cell	CCL2	CCR2	0.00134143	0	CCL2_CCR2	CCL2 - CCR2	CCL	Secreted Signaling	KEGG: hsa04060	AAA
Fibroblast	Epithelial cell	CCL2	CCR2	0.00190861	0	CCL2_CCR2	CCL2 - CCR2	CCL	Secreted Signaling	KEGG: hsa04060	AAA
Macrophage	Epithelial cell	CCL2	CCR2	0.000361464	0	CCL2_CCR2	CCL2 - CCR2	CCL	Secreted Signaling	KEGG: hsa04060	AAA
Mast cell	Epithelial cell	CCL2	CCR2	0.00078453	0	CCL2_CCR2	CCL2 - CCR2	CCL	Secreted Signaling	KEGG: hsa04060	AAA
SMC	Epithelial cell	CCL2	CCR2	0.00448033	0	CCL2_CCR2	CCL2 - CCR2	CCL	Secreted Signaling	KEGG: hsa04060	AAA
Endothelial cell	Fibroblast	CCL2	CCR2	0.00179041	0	CCL2_CCR2	CCL2 - CCR2	CCL	Secreted Signaling	KEGG: hsa04060	AAA
Epithelial cell	Fibroblast	CCL2	CCR2	0.00190997	0	CCL2_CCR2	CCL2 - CCR2	CCL	Secreted Signaling	KEGG: hsa04060	AAA
Fibroblast	Fibroblast	CCL2	CCR2	0.0027169	0	CCL2_CCR2	CCL2 - CCR2	CCL	Secreted Signaling	KEGG: hsa04060	AAA
Macrophage	Fibroblast	CCL2	CCR2	0.000514879	0	CCL2_CCR2	CCL2 - CCR2	CCL	Secreted Signaling	KEGG: hsa04060	AAA
Mast cell	Fibroblast	CCL2	CCR2	0.0011173	0	CCL2_CCR2	CCL2 - CCR2	CCL	Secreted Signaling	KEGG: hsa04060	AAA
SMC	Fibroblast	CCL2	CCR2	0.00637077	0	CCL2_CCR2	CCL2 - CCR2	CCL	Secreted Signaling	KEGG: hsa04060	AAA
Endothelial cell	Macrophage	CCL2	CCR2	0.000344243	0	CCL2_CCR2	CCL2 - CCR2	CCL	Secreted Signaling	KEGG: hsa04060	AAA
Epithelial cell	Macrophage	CCL2	CCR2	0.000367266	0	CCL2_CCR2	CCL2 - CCR2	CCL	Secreted Signaling	KEGG: hsa04060	AAA
Fibroblast	Macrophage	CCL2	CCR2	0.00052277	0	CCL2_CCR2	CCL2 - CCR2	CCL	Secreted Signaling	KEGG: hsa04060	AAA
Macrophage	Macrophage	CCL2	CCR2	9.88937e-05	0	CCL2_CCR2	CCL2 - CCR2	CCL	Secreted Signaling	KEGG: hsa04060	AAA
Mast cell	Macrophage	CCL2	CCR2	0.000214707	0	CCL2_CCR2	CCL2 - CCR2	CCL	Secreted Signaling	KEGG: hsa04060	AAA
SMC	Macrophage	CCL2	CCR2	0.00122946	0	CCL2_CCR2	CCL2 - CCR2	CCL	Secreted Signaling	KEGG: hsa04060	AAA
Endothelial cell	Mast cell	CCL2	CCR2	0.000735368	0	CCL2_CCR2	CCL2 - CCR2	CCL	Secreted Signaling	KEGG: hsa04060	AAA
Epithelial cell	Mast cell	CCL2	CCR2	0.00078453	0	CCL2_CCR2	CCL2 - CCR2	CCL	Secreted Signaling	KEGG: hsa04060	AAA
Fibroblast	Mast cell	CCL2	CCR2	0.00111651	0	CCL2_CCR2	CCL2 - CCR2	CCL	Secreted Signaling	KEGG: hsa04060	AAA
Macrophage	Mast cell	CCL2	CCR2	0.000211315	0	CCL2_CCR2	CCL2 - CCR2	CCL	Secreted Signaling	KEGG: hsa04060	AAA
Mast cell	Mast cell	CCL2	CCR2	0.000458723	0	CCL2_CCR2	CCL2 - CCR2	CCL	Secreted Signaling	KEGG: hsa04060	AAA
SMC	Mast cell	CCL2	CCR2	0.00262373	0	CCL2_CCR2	CCL2 - CCR2	CCL	Secreted Signaling	KEGG: hsa04060	AAA
Fibroblast	Monocyte	CCL2	CCR2	8.22844e-05	0	CCL2_CCR2	CCL2 - CCR2	CCL	Secreted Signaling	KEGG: hsa04060	AAA
SMC	Monocyte	CCL2	CCR2	0.000193634	0	CCL2_CCR2	CCL2 - CCR2	CCL	Secreted Signaling	KEGG: hsa04060	AAA
Fibroblast	Plasma cell	CCL2	CCR2	6.4683e-05	0.03	CCL2_CCR2	CCL2 - CCR2	CCL	Secreted Signaling	KEGG: hsa04060	AAA
SMC	Plasma cell	CCL2	CCR2	0.000152218	0	CCL2_CCR2	CCL2 - CCR2	CCL	Secreted Signaling	KEGG: hsa04060	AAA
Endothelial cell	SMC	CCL2	CCR2	0.00420055	0	CCL2_CCR2	CCL2 - CCR2	CCL	Secreted Signaling	KEGG: hsa04060	AAA
Epithelial cell	SMC	CCL2	CCR2	0.00448033	0	CCL2_CCR2	CCL2 - CCR2	CCL	Secreted Signaling	KEGG: hsa04060	AAA
Fibroblast	SMC	CCL2	CCR2	0.00636625	0	CCL2_CCR2	CCL2 - CCR2	CCL	Secreted Signaling	KEGG: hsa04060	AAA
Macrophage	SMC	CCL2	CCR2	0.00121006	0	CCL2_CCR2	CCL2 - CCR2	CCL	Secreted Signaling	KEGG: hsa04060	AAA
Mast cell	SMC	CCL2	CCR2	0.00262373	0	CCL2_CCR2	CCL2 - CCR2	CCL	Secreted Signaling	KEGG: hsa04060	AAA
Monocyte	SMC	CCL2	CCR2	0.00010055	0	CCL2_CCR2	CCL2 - CCR2	CCL	Secreted Signaling	KEGG: hsa04060	AAA
Plasma cell	SMC	CCL2	CCR2	0.000116406	0	CCL2_CCR2	CCL2 - CCR2	CCL	Secreted Signaling	KEGG: hsa04060	AAA
SMC	SMC	CCL2	CCR2	0.0148549	0	CCL2_CCR2	CCL2 - CCR2	CCL	Secreted Signaling	KEGG: hsa04060	AAA
NK cell	B cell	CCL5	CCR3	0.000857475	0	CCL5_CCR3	CCL5 - CCR3	CCL	Secreted Signaling	KEGG: hsa04060	AAA
NK cell	Fibroblast	CCL5	CCR3	0.00073758	0	CCL5_CCR3	CCL5 - CCR3	CCL	Secreted Signaling	KEGG: hsa04060	AAA
NK cell	Macrophage	CCL5	CCR3	0.00120305	0	CCL5_CCR3	CCL5 - CCR3	CCL	Secreted Signaling	KEGG: hsa04060	AAA
NK cell	Monocyte	CCL5	CCR3	0.000522148	0	CCL5_CCR3	CCL5 - CCR3	CCL	Secreted Signaling	KEGG: hsa04060	AAA
B cell	NK cell	CCL5	CCR3	0.000855698	0	CCL5_CCR3	CCL5 - CCR3	CCL	Secreted Signaling	KEGG: hsa04060	AAA
Macrophage	NK cell	CCL5	CCR3	0.00119478	0	CCL5_CCR3	CCL5 - CCR3	CCL	Secreted Signaling	KEGG: hsa04060	AAA
Monocyte	NK cell	CCL5	CCR3	0.000518478	0	CCL5_CCR3	CCL5 - CCR3	CCL	Secreted Signaling	KEGG: hsa04060	AAA
NK cell	NK cell	CCL5	CCR3	0.025694	0	CCL5_CCR3	CCL5 - CCR3	CCL	Secreted Signaling	KEGG: hsa04060	AAA
Plasma cell	NK cell	CCL5	CCR3	0.000417653	0	CCL5_CCR3	CCL5 - CCR3	CCL	Secreted Signaling	KEGG: hsa04060	AAA
T cell	NK cell	CCL5	CCR3	0.00424606	0	CCL5_CCR3	CCL5 - CCR3	CCL	Secreted Signaling	KEGG: hsa04060	AAA
NK cell	Plasma cell	CCL5	CCR3	0.000419356	0	CCL5_CCR3	CCL5 - CCR3	CCL	Secreted Signaling	KEGG: hsa04060	AAA
NK cell	T cell	CCL5	CCR3	0.00425004	0	CCL5_CCR3	CCL5 - CCR3	CCL	Secreted Signaling	KEGG: hsa04060	AAA
T cell	T cell	CCL5	CCR3	0.000689669	0	CCL5_CCR3	CCL5 - CCR3	CCL	Secreted Signaling	KEGG: hsa04060	AAA
NK cell	B cell	CCL11	CCR3	0.000122587	0	CCL11_CCR3	CCL11 - CCR3	CCL	Secreted Signaling	KEGG: hsa04060	AAA
NK cell	Fibroblast	CCL11	CCR3	0.000105435	0	CCL11_CCR3	CCL11 - CCR3	CCL	Secreted Signaling	KEGG: hsa04060	AAA
NK cell	Macrophage	CCL11	CCR3	0.000172041	0	CCL11_CCR3	CCL11 - CCR3	CCL	Secreted Signaling	KEGG: hsa04060	AAA
NK cell	Monocyte	CCL11	CCR3	7.46259e-05	0	CCL11_CCR3	CCL11 - CCR3	CCL	Secreted Signaling	KEGG: hsa04060	AAA
B cell	NK cell	CCL11	CCR3	0.000122615	0	CCL11_CCR3	CCL11 - CCR3	CCL	Secreted Signaling	KEGG: hsa04060	AAA
Fibroblast	NK cell	CCL11	CCR3	0.000289341	0	CCL11_CCR3	CCL11 - CCR3	CCL	Secreted Signaling	KEGG: hsa04060	AAA
Macrophage	NK cell	CCL11	CCR3	0.000172041	0	CCL11_CCR3	CCL11 - CCR3	CCL	Secreted Signaling	KEGG: hsa04060	AAA
Monocyte	NK cell	CCL11	CCR3	7.46259e-05	0	CCL11_CCR3	CCL11 - CCR3	CCL	Secreted Signaling	KEGG: hsa04060	AAA
NK cell	NK cell	CCL11	CCR3	0.00375323	0	CCL11_CCR3	CCL11 - CCR3	CCL	Secreted Signaling	KEGG: hsa04060	AAA
Plasma cell	NK cell	CCL11	CCR3	5.99295e-05	0	CCL11_CCR3	CCL11 - CCR3	CCL	Secreted Signaling	KEGG: hsa04060	AAA
T cell	NK cell	CCL11	CCR3	0.000610897	0	CCL11_CCR3	CCL11 - CCR3	CCL	Secreted Signaling	KEGG: hsa04060	AAA
NK cell	Plasma cell	CCL11	CCR3	5.99295e-05	0	CCL11_CCR3	CCL11 - CCR3	CCL	Secreted Signaling	KEGG: hsa04060	AAA
Fibroblast	T cell	CCL11	CCR3	4.68407e-05	0	CCL11_CCR3	CCL11 - CCR3	CCL	Secreted Signaling	KEGG: hsa04060	AAA
NK cell	T cell	CCL11	CCR3	0.000609369	0	CCL11_CCR3	CCL11 - CCR3	CCL	Secreted Signaling	KEGG: hsa04060	AAA
T cell	T cell	CCL11	CCR3	9.89231e-05	0	CCL11_CCR3	CCL11 - CCR3	CCL	Secreted Signaling	KEGG: hsa04060	AAA
SMC	B cell	CCL26	CCR3	9.28096e-06	0	CCL26_CCR3	CCL26 - CCR3	CCL	Secreted Signaling	KEGG: hsa04060	AAA
SMC	Endothelial cell	CCL26	CCR3	1.39365e-06	0	CCL26_CCR3	CCL26 - CCR3	CCL	Secreted Signaling	KEGG: hsa04060	AAA
SMC	Epithelial cell	CCL26	CCR3	6.60368e-07	0	CCL26_CCR3	CCL26 - CCR3	CCL	Secreted Signaling	KEGG: hsa04060	AAA
SMC	Fibroblast	CCL26	CCR3	7.98232e-06	0	CCL26_CCR3	CCL26 - CCR3	CCL	Secreted Signaling	KEGG: hsa04060	AAA
SMC	Macrophage	CCL26	CCR3	1.30257e-05	0	CCL26_CCR3	CCL26 - CCR3	CCL	Secreted Signaling	KEGG: hsa04060	AAA
SMC	Mast cell	CCL26	CCR3	2.11153e-06	0	CCL26_CCR3	CCL26 - CCR3	CCL	Secreted Signaling	KEGG: hsa04060	AAA
SMC	Monocyte	CCL26	CCR3	5.64964e-06	0	CCL26_CCR3	CCL26 - CCR3	CCL	Secreted Signaling	KEGG: hsa04060	AAA
SMC	NK cell	CCL26	CCR3	0.000285112	0	CCL26_CCR3	CCL26 - CCR3	CCL	Secreted Signaling	KEGG: hsa04060	AAA
SMC	Plasma cell	CCL26	CCR3	4.53696e-06	0	CCL26_CCR3	CCL26 - CCR3	CCL	Secreted Signaling	KEGG: hsa04060	AAA
SMC	SMC	CCL26	CCR3	3.81865e-07	0	CCL26_CCR3	CCL26 - CCR3	CCL	Secreted Signaling	KEGG: hsa04060	AAA
SMC	T cell	CCL26	CCR3	4.61557e-05	0	CCL26_CCR3	CCL26 - CCR3	CCL	Secreted Signaling	KEGG: hsa04060	AAA
Macrophage	B cell	CCL4	CCR5	0.00283758	0	CCL4_CCR5	CCL4 - CCR5	CCL	Secreted Signaling	KEGG: hsa04060	AAA
Mast cell	B cell	CCL4	CCR5	0.00104666	0.01	CCL4_CCR5	CCL4 - CCR5	CCL	Secreted Signaling	KEGG: hsa04060	AAA
NK cell	B cell	CCL4	CCR5	0.00423393	0	CCL4_CCR5	CCL4 - CCR5	CCL	Secreted Signaling	KEGG: hsa04060	AAA
NK cell	Fibroblast	CCL4	CCR5	0.000887876	0	CCL4_CCR5	CCL4 - CCR5	CCL	Secreted Signaling	KEGG: hsa04060	AAA
Macrophage	Macrophage	CCL4	CCR5	0.0043343	0	CCL4_CCR5	CCL4 - CCR5	CCL	Secreted Signaling	KEGG: hsa04060	AAA
Mast cell	Macrophage	CCL4	CCR5	0.00160025	0	CCL4_CCR5	CCL4 - CCR5	CCL	Secreted Signaling	KEGG: hsa04060	AAA
NK cell	Macrophage	CCL4	CCR5	0.00646241	0	CCL4_CCR5	CCL4 - CCR5	CCL	Secreted Signaling	KEGG: hsa04060	AAA
Plasma cell	Macrophage	CCL4	CCR5	0.000965024	0.02	CCL4_CCR5	CCL4 - CCR5	CCL	Secreted Signaling	KEGG: hsa04060	AAA
Macrophage	Mast cell	CCL4	CCR5	0.000959579	0.01	CCL4_CCR5	CCL4 - CCR5	CCL	Secreted Signaling	KEGG: hsa04060	AAA
NK cell	Mast cell	CCL4	CCR5	0.00143311	0	CCL4_CCR5	CCL4 - CCR5	CCL	Secreted Signaling	KEGG: hsa04060	AAA
Macrophage	Monocyte	CCL4	CCR5	0.00124271	0	CCL4_CCR5	CCL4 - CCR5	CCL	Secreted Signaling	KEGG: hsa04060	AAA
NK cell	Monocyte	CCL4	CCR5	0.00185569	0	CCL4_CCR5	CCL4 - CCR5	CCL	Secreted Signaling	KEGG: hsa04060	AAA
B cell	NK cell	CCL4	CCR5	0.00125614	0	CCL4_CCR5	CCL4 - CCR5	CCL	Secreted Signaling	KEGG: hsa04060	AAA
Macrophage	NK cell	CCL4	CCR5	0.00848131	0	CCL4_CCR5	CCL4 - CCR5	CCL	Secreted Signaling	KEGG: hsa04060	AAA
Mast cell	NK cell	CCL4	CCR5	0.0031396	0	CCL4_CCR5	CCL4 - CCR5	CCL	Secreted Signaling	KEGG: hsa04060	AAA
NK cell	NK cell	CCL4	CCR5	0.0126198	0	CCL4_CCR5	CCL4 - CCR5	CCL	Secreted Signaling	KEGG: hsa04060	AAA
Plasma cell	NK cell	CCL4	CCR5	0.00189448	0	CCL4_CCR5	CCL4 - CCR5	CCL	Secreted Signaling	KEGG: hsa04060	AAA
T cell	NK cell	CCL4	CCR5	0.00123417	0	CCL4_CCR5	CCL4 - CCR5	CCL	Secreted Signaling	KEGG: hsa04060	AAA
Macrophage	Plasma cell	CCL4	CCR5	0.00208744	0	CCL4_CCR5	CCL4 - CCR5	CCL	Secreted Signaling	KEGG: hsa04060	AAA
NK cell	Plasma cell	CCL4	CCR5	0.00311581	0	CCL4_CCR5	CCL4 - CCR5	CCL	Secreted Signaling	KEGG: hsa04060	AAA
Macrophage	T cell	CCL4	CCR5	0.00265984	0	CCL4_CCR5	CCL4 - CCR5	CCL	Secreted Signaling	KEGG: hsa04060	AAA
NK cell	T cell	CCL4	CCR5	0.00396908	0	CCL4_CCR5	CCL4 - CCR5	CCL	Secreted Signaling	KEGG: hsa04060	AAA
NK cell	B cell	CCL5	CCR5	0.00887748	0	CCL5_CCR5	CCL5 - CCR5	CCL	Secreted Signaling	KEGG: hsa04060	AAA
T cell	B cell	CCL5	CCR5	0.00144621	0	CCL5_CCR5	CCL5 - CCR5	CCL	Secreted Signaling	KEGG: hsa04060	AAA
NK cell	Endothelial cell	CCL5	CCR5	0.00140151	0	CCL5_CCR5	CCL5 - CCR5	CCL	Secreted Signaling	KEGG: hsa04060	AAA
NK cell	Fibroblast	CCL5	CCR5	0.00186854	0	CCL5_CCR5	CCL5 - CCR5	CCL	Secreted Signaling	KEGG: hsa04060	AAA
NK cell	Macrophage	CCL5	CCR5	0.0135169	0	CCL5_CCR5	CCL5 - CCR5	CCL	Secreted Signaling	KEGG: hsa04060	AAA
T cell	Macrophage	CCL5	CCR5	0.00221066	0	CCL5_CCR5	CCL5 - CCR5	CCL	Secreted Signaling	KEGG: hsa04060	AAA
NK cell	Mast cell	CCL5	CCR5	0.00301417	0	CCL5_CCR5	CCL5 - CCR5	CCL	Secreted Signaling	KEGG: hsa04060	AAA
NK cell	Monocyte	CCL5	CCR5	0.00390114	0	CCL5_CCR5	CCL5 - CCR5	CCL	Secreted Signaling	KEGG: hsa04060	AAA
B cell	NK cell	CCL5	CCR5	0.000873613	0.03	CCL5_CCR5	CCL5 - CCR5	CCL	Secreted Signaling	KEGG: hsa04060	AAA
Macrophage	NK cell	CCL5	CCR5	0.00121979	0	CCL5_CCR5	CCL5 - CCR5	CCL	Secreted Signaling	KEGG: hsa04060	AAA
NK cell	NK cell	CCL5	CCR5	0.0262183	0	CCL5_CCR5	CCL5 - CCR5	CCL	Secreted Signaling	KEGG: hsa04060	AAA
T cell	NK cell	CCL5	CCR5	0.00433465	0	CCL5_CCR5	CCL5 - CCR5	CCL	Secreted Signaling	KEGG: hsa04060	AAA
NK cell	Plasma cell	CCL5	CCR5	0.00654112	0	CCL5_CCR5	CCL5 - CCR5	CCL	Secreted Signaling	KEGG: hsa04060	AAA
T cell	Plasma cell	CCL5	CCR5	0.0010635	0	CCL5_CCR5	CCL5 - CCR5	CCL	Secreted Signaling	KEGG: hsa04060	AAA
NK cell	T cell	CCL5	CCR5	0.00832458	0	CCL5_CCR5	CCL5 - CCR5	CCL	Secreted Signaling	KEGG: hsa04060	AAA
T cell	T cell	CCL5	CCR5	0.00135551	0	CCL5_CCR5	CCL5 - CCR5	CCL	Secreted Signaling	KEGG: hsa04060	AAA
Macrophage	B cell	CCL3	CCR5	0.00403868	0	CCL3_CCR5	CCL3 - CCR5	CCL	Secreted Signaling	KEGG: hsa04060	AAA
NK cell	B cell	CCL3	CCR5	0.00127722	0	CCL3_CCR5	CCL3 - CCR5	CCL	Secreted Signaling	KEGG: hsa04060	AAA
Macrophage	Fibroblast	CCL3	CCR5	0.000846798	0	CCL3_CCR5	CCL3 - CCR5	CCL	Secreted Signaling	KEGG: hsa04060	AAA
Macrophage	Macrophage	CCL3	CCR5	0.00616502	0	CCL3_CCR5	CCL3 - CCR5	CCL	Secreted Signaling	KEGG: hsa04060	AAA
Monocyte	Macrophage	CCL3	CCR5	0.000941705	0	CCL3_CCR5	CCL3 - CCR5	CCL	Secreted Signaling	KEGG: hsa04060	AAA
NK cell	Macrophage	CCL3	CCR5	0.00195252	0	CCL3_CCR5	CCL3 - CCR5	CCL	Secreted Signaling	KEGG: hsa04060	AAA
Plasma cell	Macrophage	CCL3	CCR5	0.000922549	0	CCL3_CCR5	CCL3 - CCR5	CCL	Secreted Signaling	KEGG: hsa04060	AAA
Macrophage	Mast cell	CCL3	CCR5	0.00136684	0	CCL3_CCR5	CCL3 - CCR5	CCL	Secreted Signaling	KEGG: hsa04060	AAA
Macrophage	Monocyte	CCL3	CCR5	0.00176992	0	CCL3_CCR5	CCL3 - CCR5	CCL	Secreted Signaling	KEGG: hsa04060	AAA
B cell	NK cell	CCL3	CCR5	0.00106563	0	CCL3_CCR5	CCL3 - CCR5	CCL	Secreted Signaling	KEGG: hsa04060	AAA
Macrophage	NK cell	CCL3	CCR5	0.0120425	0	CCL3_CCR5	CCL3 - CCR5	CCL	Secreted Signaling	KEGG: hsa04060	AAA
Monocyte	NK cell	CCL3	CCR5	0.00184874	0	CCL3_CCR5	CCL3 - CCR5	CCL	Secreted Signaling	KEGG: hsa04060	AAA
NK cell	NK cell	CCL3	CCR5	0.00382943	0	CCL3_CCR5	CCL3 - CCR5	CCL	Secreted Signaling	KEGG: hsa04060	AAA
Plasma cell	NK cell	CCL3	CCR5	0.00181117	0	CCL3_CCR5	CCL3 - CCR5	CCL	Secreted Signaling	KEGG: hsa04060	AAA
T cell	NK cell	CCL3	CCR5	0.00070405	0.04	CCL3_CCR5	CCL3 - CCR5	CCL	Secreted Signaling	KEGG: hsa04060	AAA
Macrophage	Plasma cell	CCL3	CCR5	0.00297197	0	CCL3_CCR5	CCL3 - CCR5	CCL	Secreted Signaling	KEGG: hsa04060	AAA
NK cell	Plasma cell	CCL3	CCR5	0.000939187	0	CCL3_CCR5	CCL3 - CCR5	CCL	Secreted Signaling	KEGG: hsa04060	AAA
Macrophage	T cell	CCL3	CCR5	0.00378599	0	CCL3_CCR5	CCL3 - CCR5	CCL	Secreted Signaling	KEGG: hsa04060	AAA
NK cell	T cell	CCL3	CCR5	0.0011971	0	CCL3_CCR5	CCL3 - CCR5	CCL	Secreted Signaling	KEGG: hsa04060	AAA
Macrophage	B cell	CCL20	CCR6	0.00034658	0	CCL20_CCR6	CCL20 - CCR6	CCL	Secreted Signaling	KEGG: hsa04060	AAA
Monocyte	B cell	CCL20	CCR6	3.73531e-05	0	CCL20_CCR6	CCL20 - CCR6	CCL	Secreted Signaling	KEGG: hsa04060	AAA
Macrophage	NK cell	CCL20	CCR6	2.11924e-05	0	CCL20_CCR6	CCL20 - CCR6	CCL	Secreted Signaling	KEGG: hsa04060	AAA
Monocyte	NK cell	CCL20	CCR6	2.28337e-06	0	CCL20_CCR6	CCL20 - CCR6	CCL	Secreted Signaling	KEGG: hsa04060	AAA
Macrophage	T cell	CCL20	CCR6	0.000228478	0	CCL20_CCR6	CCL20 - CCR6	CCL	Secreted Signaling	KEGG: hsa04060	AAA
Monocyte	T cell	CCL20	CCR6	2.46219e-05	0	CCL20_CCR6	CCL20 - CCR6	CCL	Secreted Signaling	KEGG: hsa04060	AAA
Fibroblast	B cell	CCL19	CCR7	0.000714671	0	CCL19_CCR7	CCL19 - CCR7	CCL	Secreted Signaling	KEGG: hsa04060	AAA
SMC	B cell	CCL19	CCR7	0.00925712	0	CCL19_CCR7	CCL19 - CCR7	CCL	Secreted Signaling	KEGG: hsa04060	AAA
Fibroblast	Endothelial cell	CCL19	CCR7	2.45967e-05	0	CCL19_CCR7	CCL19 - CCR7	CCL	Secreted Signaling	KEGG: hsa04060	AAA
SMC	Endothelial cell	CCL19	CCR7	0.000321252	0	CCL19_CCR7	CCL19 - CCR7	CCL	Secreted Signaling	KEGG: hsa04060	AAA
Fibroblast	Epithelial cell	CCL19	CCR7	0.000293578	0	CCL19_CCR7	CCL19 - CCR7	CCL	Secreted Signaling	KEGG: hsa04060	AAA
SMC	Epithelial cell	CCL19	CCR7	0.00382197	0	CCL19_CCR7	CCL19 - CCR7	CCL	Secreted Signaling	KEGG: hsa04060	AAA
Fibroblast	Fibroblast	CCL19	CCR7	1.47193e-05	0	CCL19_CCR7	CCL19 - CCR7	CCL	Secreted Signaling	KEGG: hsa04060	AAA
SMC	Fibroblast	CCL19	CCR7	0.000192269	0	CCL19_CCR7	CCL19 - CCR7	CCL	Secreted Signaling	KEGG: hsa04060	AAA
Fibroblast	Macrophage	CCL19	CCR7	6.81041e-05	0	CCL19_CCR7	CCL19 - CCR7	CCL	Secreted Signaling	KEGG: hsa04060	AAA
SMC	Macrophage	CCL19	CCR7	0.000889027	0	CCL19_CCR7	CCL19 - CCR7	CCL	Secreted Signaling	KEGG: hsa04060	AAA
Fibroblast	NK cell	CCL19	CCR7	8.85587e-05	0	CCL19_CCR7	CCL19 - CCR7	CCL	Secreted Signaling	KEGG: hsa04060	AAA
SMC	NK cell	CCL19	CCR7	0.00115575	0	CCL19_CCR7	CCL19 - CCR7	CCL	Secreted Signaling	KEGG: hsa04060	AAA
Fibroblast	Plasma cell	CCL19	CCR7	0.000114411	0	CCL19_CCR7	CCL19 - CCR7	CCL	Secreted Signaling	KEGG: hsa04060	AAA
SMC	Plasma cell	CCL19	CCR7	0.00149268	0	CCL19_CCR7	CCL19 - CCR7	CCL	Secreted Signaling	KEGG: hsa04060	AAA
Fibroblast	SMC	CCL19	CCR7	0.000409576	0	CCL19_CCR7	CCL19 - CCR7	CCL	Secreted Signaling	KEGG: hsa04060	AAA
SMC	SMC	CCL19	CCR7	0.00532466	0	CCL19_CCR7	CCL19 - CCR7	CCL	Secreted Signaling	KEGG: hsa04060	AAA
Fibroblast	T cell	CCL19	CCR7	0.000765491	0	CCL19_CCR7	CCL19 - CCR7	CCL	Secreted Signaling	KEGG: hsa04060	AAA
SMC	T cell	CCL19	CCR7	0.00990937	0	CCL19_CCR7	CCL19 - CCR7	CCL	Secreted Signaling	KEGG: hsa04060	AAA
B cell	B cell	CCL21	CCR7	0.00156238	0	CCL21_CCR7	CCL21 - CCR7	CCL	Secreted Signaling	KEGG: hsa04060	AAA
Epithelial cell	B cell	CCL21	CCR7	0.00228346	0	CCL21_CCR7	CCL21 - CCR7	CCL	Secreted Signaling	KEGG: hsa04060	AAA
SMC	B cell	CCL21	CCR7	0.00322102	0	CCL21_CCR7	CCL21 - CCR7	CCL	Secreted Signaling	KEGG: hsa04060	AAA
T cell	B cell	CCL21	CCR7	0.00165989	0	CCL21_CCR7	CCL21 - CCR7	CCL	Secreted Signaling	KEGG: hsa04060	AAA
Epithelial cell	Epithelial cell	CCL21	CCR7	0.000938886	0.04	CCL21_CCR7	CCL21 - CCR7	CCL	Secreted Signaling	KEGG: hsa04060	AAA
SMC	Epithelial cell	CCL21	CCR7	0.00132512	0	CCL21_CCR7	CCL21 - CCR7	CCL	Secreted Signaling	KEGG: hsa04060	AAA
T cell	Epithelial cell	CCL21	CCR7	0.000682243	0.04	CCL21_CCR7	CCL21 - CCR7	CCL	Secreted Signaling	KEGG: hsa04060	AAA
B cell	SMC	CCL21	CCR7	0.000895718	0	CCL21_CCR7	CCL21 - CCR7	CCL	Secreted Signaling	KEGG: hsa04060	AAA
Epithelial cell	SMC	CCL21	CCR7	0.00130952	0	CCL21_CCR7	CCL21 - CCR7	CCL	Secreted Signaling	KEGG: hsa04060	AAA
SMC	SMC	CCL21	CCR7	0.00184794	0	CCL21_CCR7	CCL21 - CCR7	CCL	Secreted Signaling	KEGG: hsa04060	AAA
T cell	SMC	CCL21	CCR7	0.000951662	0	CCL21_CCR7	CCL21 - CCR7	CCL	Secreted Signaling	KEGG: hsa04060	AAA
B cell	T cell	CCL21	CCR7	0.00167338	0	CCL21_CCR7	CCL21 - CCR7	CCL	Secreted Signaling	KEGG: hsa04060	AAA
Epithelial cell	T cell	CCL21	CCR7	0.00244556	0	CCL21_CCR7	CCL21 - CCR7	CCL	Secreted Signaling	KEGG: hsa04060	AAA
SMC	T cell	CCL21	CCR7	0.00344946	0	CCL21_CCR7	CCL21 - CCR7	CCL	Secreted Signaling	KEGG: hsa04060	AAA
T cell	T cell	CCL21	CCR7	0.0017778	0	CCL21_CCR7	CCL21 - CCR7	CCL	Secreted Signaling	KEGG: hsa04060	AAA
Fibroblast	Epithelial cell	CCL19	ACKR4	0.000721318	0	CCL19_ACKR4	CCL19 - ACKR4	CCL	Secreted Signaling	KEGG: hsa04060	AAA
SMC	Epithelial cell	CCL19	ACKR4	0.00934248	0	CCL19_ACKR4	CCL19 - ACKR4	CCL	Secreted Signaling	KEGG: hsa04060	AAA
Fibroblast	Fibroblast	CCL19	ACKR4	1.70232e-05	0	CCL19_ACKR4	CCL19 - ACKR4	CCL	Secreted Signaling	KEGG: hsa04060	AAA
SMC	Fibroblast	CCL19	ACKR4	0.000222356	0	CCL19_ACKR4	CCL19 - ACKR4	CCL	Secreted Signaling	KEGG: hsa04060	AAA
B cell	Epithelial cell	CCL21	ACKR4	0.0015769	0	CCL21_ACKR4	CCL21 - ACKR4	CCL	Secreted Signaling	KEGG: hsa04060	AAA
Endothelial cell	Epithelial cell	CCL21	ACKR4	0.000105725	0	CCL21_ACKR4	CCL21 - ACKR4	CCL	Secreted Signaling	KEGG: hsa04060	AAA
Epithelial cell	Epithelial cell	CCL21	ACKR4	0.00230466	0	CCL21_ACKR4	CCL21 - ACKR4	CCL	Secreted Signaling	KEGG: hsa04060	AAA
Fibroblast	Epithelial cell	CCL21	ACKR4	4.70254e-05	0	CCL21_ACKR4	CCL21 - ACKR4	CCL	Secreted Signaling	KEGG: hsa04060	AAA
Macrophage	Epithelial cell	CCL21	ACKR4	0.00015423	0	CCL21_ACKR4	CCL21 - ACKR4	CCL	Secreted Signaling	KEGG: hsa04060	AAA
NK cell	Epithelial cell	CCL21	ACKR4	0.000202163	0	CCL21_ACKR4	CCL21 - ACKR4	CCL	Secreted Signaling	KEGG: hsa04060	AAA
Plasma cell	Epithelial cell	CCL21	ACKR4	0.000273655	0	CCL21_ACKR4	CCL21 - ACKR4	CCL	Secreted Signaling	KEGG: hsa04060	AAA
SMC	Epithelial cell	CCL21	ACKR4	0.00325091	0	CCL21_ACKR4	CCL21 - ACKR4	CCL	Secreted Signaling	KEGG: hsa04060	AAA
T cell	Epithelial cell	CCL21	ACKR4	0.00167531	0	CCL21_ACKR4	CCL21 - ACKR4	CCL	Secreted Signaling	KEGG: hsa04060	AAA
B cell	Fibroblast	CCL21	ACKR4	3.7246e-05	0	CCL21_ACKR4	CCL21 - ACKR4	CCL	Secreted Signaling	KEGG: hsa04060	AAA
Endothelial cell	Fibroblast	CCL21	ACKR4	2.49362e-06	0	CCL21_ACKR4	CCL21 - ACKR4	CCL	Secreted Signaling	KEGG: hsa04060	AAA
Epithelial cell	Fibroblast	CCL21	ACKR4	5.44745e-05	0	CCL21_ACKR4	CCL21 - ACKR4	CCL	Secreted Signaling	KEGG: hsa04060	AAA
Fibroblast	Fibroblast	CCL21	ACKR4	1.10907e-06	0	CCL21_ACKR4	CCL21 - ACKR4	CCL	Secreted Signaling	KEGG: hsa04060	AAA
Macrophage	Fibroblast	CCL21	ACKR4	3.63783e-06	0	CCL21_ACKR4	CCL21 - ACKR4	CCL	Secreted Signaling	KEGG: hsa04060	AAA
NK cell	Fibroblast	CCL21	ACKR4	4.76865e-06	0	CCL21_ACKR4	CCL21 - ACKR4	CCL	Secreted Signaling	KEGG: hsa04060	AAA
Plasma cell	Fibroblast	CCL21	ACKR4	6.45544e-06	0	CCL21_ACKR4	CCL21 - ACKR4	CCL	Secreted Signaling	KEGG: hsa04060	AAA
SMC	Fibroblast	CCL21	ACKR4	7.69117e-05	0	CCL21_ACKR4	CCL21 - ACKR4	CCL	Secreted Signaling	KEGG: hsa04060	AAA
T cell	Fibroblast	CCL21	ACKR4	3.95744e-05	0	CCL21_ACKR4	CCL21 - ACKR4	CCL	Secreted Signaling	KEGG: hsa04060	AAA
Fibroblast	Epithelial cell	CCL13	ACKR4	0.000179261	0	CCL13_ACKR4	CCL13 - ACKR4	CCL	Secreted Signaling	PMID: 26740381	AAA
SMC	Epithelial cell	CCL13	ACKR4	0.000305565	0	CCL13_ACKR4	CCL13 - ACKR4	CCL	Secreted Signaling	PMID: 26740381	AAA
Fibroblast	Fibroblast	CCL13	ACKR4	4.22833e-06	0	CCL13_ACKR4	CCL13 - ACKR4	CCL	Secreted Signaling	PMID: 26740381	AAA
SMC	Fibroblast	CCL13	ACKR4	7.20843e-06	0	CCL13_ACKR4	CCL13 - ACKR4	CCL	Secreted Signaling	PMID: 26740381	AAA
SMC	Epithelial cell	CCL8	ACKR4	0.00206273	0	CCL8_ACKR4	CCL8 - ACKR4	CCL	Secreted Signaling	PMID: 26740381	AAA
SMC	Fibroblast	CCL8	ACKR4	4.87444e-05	0	CCL8_ACKR4	CCL8 - ACKR4	CCL	Secreted Signaling	PMID: 26740381	AAA
Endothelial cell	Epithelial cell	CCL2	ACKR2	6.54419e-05	0	CCL2_ACKR2	CCL2 - ACKR2	CCL	Secreted Signaling	PMID: 26740381	AAA
Epithelial cell	Epithelial cell	CCL2	ACKR2	6.982e-05	0	CCL2_ACKR2	CCL2 - ACKR2	CCL	Secreted Signaling	PMID: 26740381	AAA
Fibroblast	Epithelial cell	CCL2	ACKR2	9.93949e-05	0	CCL2_ACKR2	CCL2 - ACKR2	CCL	Secreted Signaling	PMID: 26740381	AAA
Macrophage	Epithelial cell	CCL2	ACKR2	1.87963e-05	0	CCL2_ACKR2	CCL2 - ACKR2	CCL	Secreted Signaling	PMID: 26740381	AAA
Mast cell	Epithelial cell	CCL2	ACKR2	4.08124e-05	0	CCL2_ACKR2	CCL2 - ACKR2	CCL	Secreted Signaling	PMID: 26740381	AAA
Monocyte	Epithelial cell	CCL2	ACKR2	1.56018e-06	0	CCL2_ACKR2	CCL2 - ACKR2	CCL	Secreted Signaling	PMID: 26740381	AAA
Plasma cell	Epithelial cell	CCL2	ACKR2	1.80624e-06	0	CCL2_ACKR2	CCL2 - ACKR2	CCL	Secreted Signaling	PMID: 26740381	AAA
SMC	Epithelial cell	CCL2	ACKR2	0.000233894	0	CCL2_ACKR2	CCL2 - ACKR2	CCL	Secreted Signaling	PMID: 26740381	AAA
B cell	Epithelial cell	CCL3	ACKR2	1.6216e-05	0	CCL3_ACKR2	CCL3 - ACKR2	CCL	Secreted Signaling	PMID: 26740381	AAA
Endothelial cell	Epithelial cell	CCL3	ACKR2	4.04319e-06	0	CCL3_ACKR2	CCL3 - ACKR2	CCL	Secreted Signaling	PMID: 26740381	AAA
Epithelial cell	Epithelial cell	CCL3	ACKR2	3.66135e-06	0	CCL3_ACKR2	CCL3 - ACKR2	CCL	Secreted Signaling	PMID: 26740381	AAA
Fibroblast	Epithelial cell	CCL3	ACKR2	9.60318e-06	0	CCL3_ACKR2	CCL3 - ACKR2	CCL	Secreted Signaling	PMID: 26740381	AAA
Macrophage	Epithelial cell	CCL3	ACKR2	0.000185257	0	CCL3_ACKR2	CCL3 - ACKR2	CCL	Secreted Signaling	PMID: 26740381	AAA
Mast cell	Epithelial cell	CCL3	ACKR2	9.89126e-06	0	CCL3_ACKR2	CCL3 - ACKR2	CCL	Secreted Signaling	PMID: 26740381	AAA
Monocyte	Epithelial cell	CCL3	ACKR2	2.81545e-05	0	CCL3_ACKR2	CCL3 - ACKR2	CCL	Secreted Signaling	PMID: 26740381	AAA
NK cell	Epithelial cell	CCL3	ACKR2	5.84325e-05	0	CCL3_ACKR2	CCL3 - ACKR2	CCL	Secreted Signaling	PMID: 26740381	AAA
Plasma cell	Epithelial cell	CCL3	ACKR2	2.75813e-05	0	CCL3_ACKR2	CCL3 - ACKR2	CCL	Secreted Signaling	PMID: 26740381	AAA
SMC	Epithelial cell	CCL3	ACKR2	1.87205e-06	0	CCL3_ACKR2	CCL3 - ACKR2	CCL	Secreted Signaling	PMID: 26740381	AAA
T cell	Epithelial cell	CCL3	ACKR2	1.07099e-05	0	CCL3_ACKR2	CCL3 - ACKR2	CCL	Secreted Signaling	PMID: 26740381	AAA
Macrophage	Epithelial cell	CCL3L1	ACKR2	5.55963e-05	0	CCL3L1_ACKR2	CCL3L1 - ACKR2	CCL	Secreted Signaling	PMID: 26740381	AAA
Monocyte	Epithelial cell	CCL3L1	ACKR2	2.94701e-06	0	CCL3L1_ACKR2	CCL3L1 - ACKR2	CCL	Secreted Signaling	PMID: 26740381	AAA
NK cell	Epithelial cell	CCL3L1	ACKR2	1.83003e-06	0	CCL3L1_ACKR2	CCL3L1 - ACKR2	CCL	Secreted Signaling	PMID: 26740381	AAA
B cell	Epithelial cell	CCL4	ACKR2	1.91185e-05	0	CCL4_ACKR2	CCL4 - ACKR2	CCL	Secreted Signaling	PMID: 26740381	AAA
Endothelial cell	Epithelial cell	CCL4	ACKR2	4.14046e-06	0	CCL4_ACKR2	CCL4 - ACKR2	CCL	Secreted Signaling	PMID: 26740381	AAA
Epithelial cell	Epithelial cell	CCL4	ACKR2	3.69349e-06	0	CCL4_ACKR2	CCL4 - ACKR2	CCL	Secreted Signaling	PMID: 26740381	AAA
Fibroblast	Epithelial cell	CCL4	ACKR2	6.21071e-06	0	CCL4_ACKR2	CCL4 - ACKR2	CCL	Secreted Signaling	PMID: 26740381	AAA
Macrophage	Epithelial cell	CCL4	ACKR2	0.000130013	0	CCL4_ACKR2	CCL4 - ACKR2	CCL	Secreted Signaling	PMID: 26740381	AAA
Mast cell	Epithelial cell	CCL4	ACKR2	4.7874e-05	0	CCL4_ACKR2	CCL4 - ACKR2	CCL	Secreted Signaling	PMID: 26740381	AAA
Monocyte	Epithelial cell	CCL4	ACKR2	1.31312e-05	0	CCL4_ACKR2	CCL4 - ACKR2	CCL	Secreted Signaling	PMID: 26740381	AAA
NK cell	Epithelial cell	CCL4	ACKR2	0.00019425	0	CCL4_ACKR2	CCL4 - ACKR2	CCL	Secreted Signaling	PMID: 26740381	AAA
Plasma cell	Epithelial cell	CCL4	ACKR2	2.88523e-05	0	CCL4_ACKR2	CCL4 - ACKR2	CCL	Secreted Signaling	PMID: 26740381	AAA
SMC	Epithelial cell	CCL4	ACKR2	1.86634e-06	0	CCL4_ACKR2	CCL4 - ACKR2	CCL	Secreted Signaling	PMID: 26740381	AAA
T cell	Epithelial cell	CCL4	ACKR2	1.87838e-05	0	CCL4_ACKR2	CCL4 - ACKR2	CCL	Secreted Signaling	PMID: 26740381	AAA
B cell	Epithelial cell	CCL5	ACKR2	1.32915e-05	0	CCL5_ACKR2	CCL5 - ACKR2	CCL	Secreted Signaling	PMID: 26740381	AAA
Endothelial cell	Epithelial cell	CCL5	ACKR2	2.00004e-06	0	CCL5_ACKR2	CCL5 - ACKR2	CCL	Secreted Signaling	PMID: 26740381	AAA
Epithelial cell	Epithelial cell	CCL5	ACKR2	9.47697e-07	0	CCL5_ACKR2	CCL5 - ACKR2	CCL	Secreted Signaling	PMID: 26740381	AAA
Fibroblast	Epithelial cell	CCL5	ACKR2	3.73088e-06	0	CCL5_ACKR2	CCL5 - ACKR2	CCL	Secreted Signaling	PMID: 26740381	AAA
Macrophage	Epithelial cell	CCL5	ACKR2	1.85646e-05	0	CCL5_ACKR2	CCL5 - ACKR2	CCL	Secreted Signaling	PMID: 26740381	AAA
Mast cell	Epithelial cell	CCL5	ACKR2	2.97779e-06	0	CCL5_ACKR2	CCL5 - ACKR2	CCL	Secreted Signaling	PMID: 26740381	AAA
Monocyte	Epithelial cell	CCL5	ACKR2	8.05078e-06	0	CCL5_ACKR2	CCL5 - ACKR2	CCL	Secreted Signaling	PMID: 26740381	AAA
NK cell	Epithelial cell	CCL5	ACKR2	0.000409114	0	CCL5_ACKR2	CCL5 - ACKR2	CCL	Secreted Signaling	PMID: 26740381	AAA
Plasma cell	Epithelial cell	CCL5	ACKR2	6.48455e-06	0	CCL5_ACKR2	CCL5 - ACKR2	CCL	Secreted Signaling	PMID: 26740381	AAA
SMC	Epithelial cell	CCL5	ACKR2	5.48015e-07	0	CCL5_ACKR2	CCL5 - ACKR2	CCL	Secreted Signaling	PMID: 26740381	AAA
T cell	Epithelial cell	CCL5	ACKR2	6.61745e-05	0	CCL5_ACKR2	CCL5 - ACKR2	CCL	Secreted Signaling	PMID: 26740381	AAA
SMC	Epithelial cell	CCL8	ACKR2	4.98831e-05	0	CCL8_ACKR2	CCL8 - ACKR2	CCL	Secreted Signaling	PMID: 26740381	AAA
B cell	Epithelial cell	CCL11	ACKR2	1.90319e-06	0	CCL11_ACKR2	CCL11 - ACKR2	CCL	Secreted Signaling	PMID: 26740381	AAA
Endothelial cell	Epithelial cell	CCL11	ACKR2	2.8572e-07	0	CCL11_ACKR2	CCL11 - ACKR2	CCL	Secreted Signaling	PMID: 26740381	AAA
Epithelial cell	Epithelial cell	CCL11	ACKR2	1.35385e-07	0	CCL11_ACKR2	CCL11 - ACKR2	CCL	Secreted Signaling	PMID: 26740381	AAA
Fibroblast	Epithelial cell	CCL11	ACKR2	4.4918e-06	0	CCL11_ACKR2	CCL11 - ACKR2	CCL	Secreted Signaling	PMID: 26740381	AAA
Macrophage	Epithelial cell	CCL11	ACKR2	2.6705e-06	0	CCL11_ACKR2	CCL11 - ACKR2	CCL	Secreted Signaling	PMID: 26740381	AAA
Mast cell	Epithelial cell	CCL11	ACKR2	4.32896e-07	0	CCL11_ACKR2	CCL11 - ACKR2	CCL	Secreted Signaling	PMID: 26740381	AAA
Monocyte	Epithelial cell	CCL11	ACKR2	1.15826e-06	0	CCL11_ACKR2	CCL11 - ACKR2	CCL	Secreted Signaling	PMID: 26740381	AAA
NK cell	Epithelial cell	CCL11	ACKR2	5.84654e-05	0	CCL11_ACKR2	CCL11 - ACKR2	CCL	Secreted Signaling	PMID: 26740381	AAA
Plasma cell	Epithelial cell	CCL11	ACKR2	9.30148e-07	0	CCL11_ACKR2	CCL11 - ACKR2	CCL	Secreted Signaling	PMID: 26740381	AAA
SMC	Epithelial cell	CCL11	ACKR2	7.82879e-08	0	CCL11_ACKR2	CCL11 - ACKR2	CCL	Secreted Signaling	PMID: 26740381	AAA
T cell	Epithelial cell	CCL11	ACKR2	9.48671e-06	0	CCL11_ACKR2	CCL11 - ACKR2	CCL	Secreted Signaling	PMID: 26740381	AAA
Fibroblast	Epithelial cell	CCL13	ACKR2	4.32711e-06	0	CCL13_ACKR2	CCL13 - ACKR2	CCL	Secreted Signaling	PMID: 26740381	AAA
SMC	Epithelial cell	CCL13	ACKR2	7.37684e-06	0	CCL13_ACKR2	CCL13 - ACKR2	CCL	Secreted Signaling	PMID: 26740381	AAA
SMC	Epithelial cell	CCL26	ACKR2	4.42612e-06	0	CCL26_ACKR2	CCL26 - ACKR2	CCL	Secreted Signaling	PMID: 26740381	AAA
Endothelial cell	Epithelial cell	CCL14	ACKR2	9.40564e-05	0	CCL14_ACKR2	CCL14 - ACKR2	CCL	Secreted Signaling	PMID: 26740381	AAA
NK cell	B cell	CCL5	CCR1	0.00124896	0	CCL5_CCR1	CCL5 - CCR1	CCL	Secreted Signaling	KEGG: hsa04060	Normal
T cell	B cell	CCL5	CCR1	0.000270008	0	CCL5_CCR1	CCL5 - CCR1	CCL	Secreted Signaling	KEGG: hsa04060	Normal
NK cell	Endothelial cell	CCL5	CCR1	0.000107117	0	CCL5_CCR1	CCL5 - CCR1	CCL	Secreted Signaling	KEGG: hsa04060	Normal
NK cell	Fibroblast	CCL5	CCR1	0.000389404	0	CCL5_CCR1	CCL5 - CCR1	CCL	Secreted Signaling	KEGG: hsa04060	Normal
T cell	Fibroblast	CCL5	CCR1	8.41271e-05	0	CCL5_CCR1	CCL5 - CCR1	CCL	Secreted Signaling	KEGG: hsa04060	Normal
B cell	Macrophage	CCL5	CCR1	0.000222268	0	CCL5_CCR1	CCL5 - CCR1	CCL	Secreted Signaling	KEGG: hsa04060	Normal
Fibroblast	Macrophage	CCL5	CCR1	6.55029e-05	0	CCL5_CCR1	CCL5 - CCR1	CCL	Secreted Signaling	KEGG: hsa04060	Normal
Macrophage	Macrophage	CCL5	CCR1	0.000677295	0	CCL5_CCR1	CCL5 - CCR1	CCL	Secreted Signaling	KEGG: hsa04060	Normal
Mast cell	Macrophage	CCL5	CCR1	0.000226729	0	CCL5_CCR1	CCL5 - CCR1	CCL	Secreted Signaling	KEGG: hsa04060	Normal
Monocyte	Macrophage	CCL5	CCR1	0.000236608	0	CCL5_CCR1	CCL5 - CCR1	CCL	Secreted Signaling	KEGG: hsa04060	Normal
NK cell	Macrophage	CCL5	CCR1	0.0152978	0	CCL5_CCR1	CCL5 - CCR1	CCL	Secreted Signaling	KEGG: hsa04060	Normal
Plasma cell	Macrophage	CCL5	CCR1	0.000249295	0	CCL5_CCR1	CCL5 - CCR1	CCL	Secreted Signaling	KEGG: hsa04060	Normal
T cell	Macrophage	CCL5	CCR1	0.00334405	0	CCL5_CCR1	CCL5 - CCR1	CCL	Secreted Signaling	KEGG: hsa04060	Normal
NK cell	Mast cell	CCL5	CCR1	0.00144505	0	CCL5_CCR1	CCL5 - CCR1	CCL	Secreted Signaling	KEGG: hsa04060	Normal
T cell	Mast cell	CCL5	CCR1	0.000312448	0	CCL5_CCR1	CCL5 - CCR1	CCL	Secreted Signaling	KEGG: hsa04060	Normal
B cell	Monocyte	CCL5	CCR1	7.83584e-05	0	CCL5_CCR1	CCL5 - CCR1	CCL	Secreted Signaling	KEGG: hsa04060	Normal
Macrophage	Monocyte	CCL5	CCR1	0.000238844	0	CCL5_CCR1	CCL5 - CCR1	CCL	Secreted Signaling	KEGG: hsa04060	Normal
Mast cell	Monocyte	CCL5	CCR1	7.99313e-05	0	CCL5_CCR1	CCL5 - CCR1	CCL	Secreted Signaling	KEGG: hsa04060	Normal
Monocyte	Monocyte	CCL5	CCR1	8.34144e-05	0	CCL5_CCR1	CCL5 - CCR1	CCL	Secreted Signaling	KEGG: hsa04060	Normal
NK cell	Monocyte	CCL5	CCR1	0.00544625	0	CCL5_CCR1	CCL5 - CCR1	CCL	Secreted Signaling	KEGG: hsa04060	Normal
Plasma cell	Monocyte	CCL5	CCR1	8.7888e-05	0	CCL5_CCR1	CCL5 - CCR1	CCL	Secreted Signaling	KEGG: hsa04060	Normal
T cell	Monocyte	CCL5	CCR1	0.0011813	0	CCL5_CCR1	CCL5 - CCR1	CCL	Secreted Signaling	KEGG: hsa04060	Normal
B cell	NK cell	CCL5	CCR1	0.00101572	0	CCL5_CCR1	CCL5 - CCR1	CCL	Secreted Signaling	KEGG: hsa04060	Normal
Endothelial cell	NK cell	CCL5	CCR1	0.000108933	0	CCL5_CCR1	CCL5 - CCR1	CCL	Secreted Signaling	KEGG: hsa04060	Normal
Fibroblast	NK cell	CCL5	CCR1	0.000299503	0	CCL5_CCR1	CCL5 - CCR1	CCL	Secreted Signaling	KEGG: hsa04060	Normal
Macrophage	NK cell	CCL5	CCR1	0.00309008	0	CCL5_CCR1	CCL5 - CCR1	CCL	Secreted Signaling	KEGG: hsa04060	Normal
Mast cell	NK cell	CCL5	CCR1	0.00103609	0	CCL5_CCR1	CCL5 - CCR1	CCL	Secreted Signaling	KEGG: hsa04060	Normal
Monocyte	NK cell	CCL5	CCR1	0.0010812	0	CCL5_CCR1	CCL5 - CCR1	CCL	Secreted Signaling	KEGG: hsa04060	Normal
NK cell	NK cell	CCL5	CCR1	0.0663371	0	CCL5_CCR1	CCL5 - CCR1	CCL	Secreted Signaling	KEGG: hsa04060	Normal
Plasma cell	NK cell	CCL5	CCR1	0.00113912	0	CCL5_CCR1	CCL5 - CCR1	CCL	Secreted Signaling	KEGG: hsa04060	Normal
SMC	NK cell	CCL5	CCR1	0.000153067	0	CCL5_CCR1	CCL5 - CCR1	CCL	Secreted Signaling	KEGG: hsa04060	Normal
T cell	NK cell	CCL5	CCR1	0.0151132	0	CCL5_CCR1	CCL5 - CCR1	CCL	Secreted Signaling	KEGG: hsa04060	Normal
Macrophage	Plasma cell	CCL5	CCR1	6.38706e-05	0.04	CCL5_CCR1	CCL5 - CCR1	CCL	Secreted Signaling	KEGG: hsa04060	Normal
NK cell	Plasma cell	CCL5	CCR1	0.00146199	0	CCL5_CCR1	CCL5 - CCR1	CCL	Secreted Signaling	KEGG: hsa04060	Normal
T cell	Plasma cell	CCL5	CCR1	0.000316116	0	CCL5_CCR1	CCL5 - CCR1	CCL	Secreted Signaling	KEGG: hsa04060	Normal
NK cell	SMC	CCL5	CCR1	0.000150517	0	CCL5_CCR1	CCL5 - CCR1	CCL	Secreted Signaling	KEGG: hsa04060	Normal
B cell	T cell	CCL5	CCR1	0.000226553	0	CCL5_CCR1	CCL5 - CCR1	CCL	Secreted Signaling	KEGG: hsa04060	Normal
Fibroblast	T cell	CCL5	CCR1	6.67658e-05	0.01	CCL5_CCR1	CCL5 - CCR1	CCL	Secreted Signaling	KEGG: hsa04060	Normal
Macrophage	T cell	CCL5	CCR1	0.000690345	0	CCL5_CCR1	CCL5 - CCR1	CCL	Secreted Signaling	KEGG: hsa04060	Normal
Mast cell	T cell	CCL5	CCR1	0.0002311	0	CCL5_CCR1	CCL5 - CCR1	CCL	Secreted Signaling	KEGG: hsa04060	Normal
Monocyte	T cell	CCL5	CCR1	0.000241169	0	CCL5_CCR1	CCL5 - CCR1	CCL	Secreted Signaling	KEGG: hsa04060	Normal
NK cell	T cell	CCL5	CCR1	0.0155882	0	CCL5_CCR1	CCL5 - CCR1	CCL	Secreted Signaling	KEGG: hsa04060	Normal
Plasma cell	T cell	CCL5	CCR1	0.000254101	0	CCL5_CCR1	CCL5 - CCR1	CCL	Secreted Signaling	KEGG: hsa04060	Normal
T cell	T cell	CCL5	CCR1	0.00340831	0	CCL5_CCR1	CCL5 - CCR1	CCL	Secreted Signaling	KEGG: hsa04060	Normal
Macrophage	B cell	CCL3	CCR1	0.000546572	0	CCL3_CCR1	CCL3 - CCR1	CCL	Secreted Signaling	KEGG: hsa04060	Normal
NK cell	B cell	CCL3	CCR1	0.00030846	0.04	CCL3_CCR1	CCL3 - CCR1	CCL	Secreted Signaling	KEGG: hsa04060	Normal
B cell	Macrophage	CCL3	CCR1	0.00148147	0	CCL3_CCR1	CCL3 - CCR1	CCL	Secreted Signaling	KEGG: hsa04060	Normal
Fibroblast	Macrophage	CCL3	CCR1	0.000542505	0	CCL3_CCR1	CCL3 - CCR1	CCL	Secreted Signaling	KEGG: hsa04060	Normal
Macrophage	Macrophage	CCL3	CCR1	0.00674805	0	CCL3_CCR1	CCL3 - CCR1	CCL	Secreted Signaling	KEGG: hsa04060	Normal
Mast cell	Macrophage	CCL3	CCR1	0.00171106	0	CCL3_CCR1	CCL3 - CCR1	CCL	Secreted Signaling	KEGG: hsa04060	Normal
Monocyte	Macrophage	CCL3	CCR1	0.00110446	0	CCL3_CCR1	CCL3 - CCR1	CCL	Secreted Signaling	KEGG: hsa04060	Normal
NK cell	Macrophage	CCL3	CCR1	0.00381861	0	CCL3_CCR1	CCL3 - CCR1	CCL	Secreted Signaling	KEGG: hsa04060	Normal
Plasma cell	Macrophage	CCL3	CCR1	0.00216471	0	CCL3_CCR1	CCL3 - CCR1	CCL	Secreted Signaling	KEGG: hsa04060	Normal
SMC	Macrophage	CCL3	CCR1	0.00030364	0	CCL3_CCR1	CCL3 - CCR1	CCL	Secreted Signaling	KEGG: hsa04060	Normal
T cell	Macrophage	CCL3	CCR1	0.00110697	0	CCL3_CCR1	CCL3 - CCR1	CCL	Secreted Signaling	KEGG: hsa04060	Normal
Macrophage	Mast cell	CCL3	CCR1	0.000632456	0	CCL3_CCR1	CCL3 - CCR1	CCL	Secreted Signaling	KEGG: hsa04060	Normal
NK cell	Mast cell	CCL3	CCR1	0.000356942	0	CCL3_CCR1	CCL3 - CCR1	CCL	Secreted Signaling	KEGG: hsa04060	Normal
B cell	Monocyte	CCL3	CCR1	0.000522705	0	CCL3_CCR1	CCL3 - CCR1	CCL	Secreted Signaling	KEGG: hsa04060	Normal
Macrophage	Monocyte	CCL3	CCR1	0.00238905	0	CCL3_CCR1	CCL3 - CCR1	CCL	Secreted Signaling	KEGG: hsa04060	Normal
Mast cell	Monocyte	CCL3	CCR1	0.000603799	0	CCL3_CCR1	CCL3 - CCR1	CCL	Secreted Signaling	KEGG: hsa04060	Normal
Monocyte	Monocyte	CCL3	CCR1	0.000389589	0	CCL3_CCR1	CCL3 - CCR1	CCL	Secreted Signaling	KEGG: hsa04060	Normal
NK cell	Monocyte	CCL3	CCR1	0.00134935	0	CCL3_CCR1	CCL3 - CCR1	CCL	Secreted Signaling	KEGG: hsa04060	Normal
Plasma cell	Monocyte	CCL3	CCR1	0.000764106	0	CCL3_CCR1	CCL3 - CCR1	CCL	Secreted Signaling	KEGG: hsa04060	Normal
T cell	Monocyte	CCL3	CCR1	0.000390476	0	CCL3_CCR1	CCL3 - CCR1	CCL	Secreted Signaling	KEGG: hsa04060	Normal
B cell	NK cell	CCL3	CCR1	0.00673975	0	CCL3_CCR1	CCL3 - CCR1	CCL	Secreted Signaling	KEGG: hsa04060	Normal
Endothelial cell	NK cell	CCL3	CCR1	0.000752612	0	CCL3_CCR1	CCL3 - CCR1	CCL	Secreted Signaling	KEGG: hsa04060	Normal
Epithelial cell	NK cell	CCL3	CCR1	0.000346982	0.02	CCL3_CCR1	CCL3 - CCR1	CCL	Secreted Signaling	KEGG: hsa04060	Normal
Fibroblast	NK cell	CCL3	CCR1	0.00247631	0	CCL3_CCR1	CCL3 - CCR1	CCL	Secreted Signaling	KEGG: hsa04060	Normal
Macrophage	NK cell	CCL3	CCR1	0.0301351	0	CCL3_CCR1	CCL3 - CCR1	CCL	Secreted Signaling	KEGG: hsa04060	Normal
Mast cell	NK cell	CCL3	CCR1	0.00777786	0	CCL3_CCR1	CCL3 - CCR1	CCL	Secreted Signaling	KEGG: hsa04060	Normal
Monocyte	NK cell	CCL3	CCR1	0.00503132	0	CCL3_CCR1	CCL3 - CCR1	CCL	Secreted Signaling	KEGG: hsa04060	Normal
NK cell	NK cell	CCL3	CCR1	0.017229	0	CCL3_CCR1	CCL3 - CCR1	CCL	Secreted Signaling	KEGG: hsa04060	Normal
Plasma cell	NK cell	CCL3	CCR1	0.00982415	0	CCL3_CCR1	CCL3 - CCR1	CCL	Secreted Signaling	KEGG: hsa04060	Normal
SMC	NK cell	CCL3	CCR1	0.00138717	0	CCL3_CCR1	CCL3 - CCR1	CCL	Secreted Signaling	KEGG: hsa04060	Normal
T cell	NK cell	CCL3	CCR1	0.00504272	0	CCL3_CCR1	CCL3 - CCR1	CCL	Secreted Signaling	KEGG: hsa04060	Normal
Macrophage	Plasma cell	CCL3	CCR1	0.000639878	0	CCL3_CCR1	CCL3 - CCR1	CCL	Secreted Signaling	KEGG: hsa04060	Normal
NK cell	Plasma cell	CCL3	CCR1	0.000361132	0	CCL3_CCR1	CCL3 - CCR1	CCL	Secreted Signaling	KEGG: hsa04060	Normal
B cell	T cell	CCL3	CCR1	0.00151	0	CCL3_CCR1	CCL3 - CCR1	CCL	Secreted Signaling	KEGG: hsa04060	Normal
Fibroblast	T cell	CCL3	CCR1	0.00055296	0	CCL3_CCR1	CCL3 - CCR1	CCL	Secreted Signaling	KEGG: hsa04060	Normal
Macrophage	T cell	CCL3	CCR1	0.00687727	0	CCL3_CCR1	CCL3 - CCR1	CCL	Secreted Signaling	KEGG: hsa04060	Normal
Mast cell	T cell	CCL3	CCR1	0.00174399	0	CCL3_CCR1	CCL3 - CCR1	CCL	Secreted Signaling	KEGG: hsa04060	Normal
Monocyte	T cell	CCL3	CCR1	0.00112573	0	CCL3_CCR1	CCL3 - CCR1	CCL	Secreted Signaling	KEGG: hsa04060	Normal
NK cell	T cell	CCL3	CCR1	0.00389195	0	CCL3_CCR1	CCL3 - CCR1	CCL	Secreted Signaling	KEGG: hsa04060	Normal
Plasma cell	T cell	CCL3	CCR1	0.00220635	0	CCL3_CCR1	CCL3 - CCR1	CCL	Secreted Signaling	KEGG: hsa04060	Normal
SMC	T cell	CCL3	CCR1	0.000309493	0.01	CCL3_CCR1	CCL3 - CCR1	CCL	Secreted Signaling	KEGG: hsa04060	Normal
T cell	T cell	CCL3	CCR1	0.00112829	0	CCL3_CCR1	CCL3 - CCR1	CCL	Secreted Signaling	KEGG: hsa04060	Normal
Macrophage	B cell	CCL3L1	CCR1	8.19403e-05	0	CCL3L1_CCR1	CCL3L1 - CCR1	CCL	Secreted Signaling	KEGG: hsa04060	Normal
NK cell	B cell	CCL3L1	CCR1	3.26706e-05	0	CCL3L1_CCR1	CCL3L1 - CCR1	CCL	Secreted Signaling	KEGG: hsa04060	Normal
Macrophage	Endothelial cell	CCL3L1	CCR1	7.02015e-06	0	CCL3L1_CCR1	CCL3L1 - CCR1	CCL	Secreted Signaling	KEGG: hsa04060	Normal
NK cell	Endothelial cell	CCL3L1	CCR1	2.79889e-06	0	CCL3L1_CCR1	CCL3L1 - CCR1	CCL	Secreted Signaling	KEGG: hsa04060	Normal
Macrophage	Epithelial cell	CCL3L1	CCR1	1.43149e-06	0	CCL3L1_CCR1	CCL3L1 - CCR1	CCL	Secreted Signaling	KEGG: hsa04060	Normal
NK cell	Epithelial cell	CCL3L1	CCR1	5.70724e-07	0	CCL3L1_CCR1	CCL3L1 - CCR1	CCL	Secreted Signaling	KEGG: hsa04060	Normal
Macrophage	Fibroblast	CCL3L1	CCR1	2.55271e-05	0	CCL3L1_CCR1	CCL3L1 - CCR1	CCL	Secreted Signaling	KEGG: hsa04060	Normal
NK cell	Fibroblast	CCL3L1	CCR1	1.01776e-05	0	CCL3L1_CCR1	CCL3L1 - CCR1	CCL	Secreted Signaling	KEGG: hsa04060	Normal
Macrophage	Macrophage	CCL3L1	CCR1	0.00101701	0	CCL3L1_CCR1	CCL3L1 - CCR1	CCL	Secreted Signaling	KEGG: hsa04060	Normal
NK cell	Macrophage	CCL3L1	CCR1	0.000405722	0	CCL3L1_CCR1	CCL3L1 - CCR1	CCL	Secreted Signaling	KEGG: hsa04060	Normal
Macrophage	Mast cell	CCL3L1	CCR1	9.48227e-05	0	CCL3L1_CCR1	CCL3L1 - CCR1	CCL	Secreted Signaling	KEGG: hsa04060	Normal
NK cell	Mast cell	CCL3L1	CCR1	3.78072e-05	0	CCL3L1_CCR1	CCL3L1 - CCR1	CCL	Secreted Signaling	KEGG: hsa04060	Normal
Macrophage	Monocyte	CCL3L1	CCR1	0.000358721	0	CCL3L1_CCR1	CCL3L1 - CCR1	CCL	Secreted Signaling	KEGG: hsa04060	Normal
NK cell	Monocyte	CCL3L1	CCR1	0.00014305	0	CCL3L1_CCR1	CCL3L1 - CCR1	CCL	Secreted Signaling	KEGG: hsa04060	Normal
Macrophage	NK cell	CCL3L1	CCR1	0.00463438	0	CCL3L1_CCR1	CCL3L1 - CCR1	CCL	Secreted Signaling	KEGG: hsa04060	Normal
NK cell	NK cell	CCL3L1	CCR1	0.00185286	0	CCL3L1_CCR1	CCL3L1 - CCR1	CCL	Secreted Signaling	KEGG: hsa04060	Normal
Macrophage	Plasma cell	CCL3L1	CCR1	9.59361e-05	0	CCL3L1_CCR1	CCL3L1 - CCR1	CCL	Secreted Signaling	KEGG: hsa04060	Normal
NK cell	Plasma cell	CCL3L1	CCR1	3.82512e-05	0	CCL3L1_CCR1	CCL3L1 - CCR1	CCL	Secreted Signaling	KEGG: hsa04060	Normal
Macrophage	SMC	CCL3L1	CCR1	9.86481e-06	0	CCL3L1_CCR1	CCL3L1 - CCR1	CCL	Secreted Signaling	KEGG: hsa04060	Normal
NK cell	SMC	CCL3L1	CCR1	3.93305e-06	0	CCL3L1_CCR1	CCL3L1 - CCR1	CCL	Secreted Signaling	KEGG: hsa04060	Normal
Macrophage	T cell	CCL3L1	CCR1	0.0010366	0	CCL3L1_CCR1	CCL3L1 - CCR1	CCL	Secreted Signaling	KEGG: hsa04060	Normal
NK cell	T cell	CCL3L1	CCR1	0.000413542	0	CCL3L1_CCR1	CCL3L1 - CCR1	CCL	Secreted Signaling	KEGG: hsa04060	Normal
Macrophage	B cell	CCL3L3	CCR1	4.44887e-05	0	CCL3L3_CCR1	CCL3L3 - CCR1	CCL	Secreted Signaling	KEGG: hsa04060	Normal
NK cell	B cell	CCL3L3	CCR1	1.28123e-05	0	CCL3L3_CCR1	CCL3L3 - CCR1	CCL	Secreted Signaling	KEGG: hsa04060	Normal
Macrophage	Endothelial cell	CCL3L3	CCR1	3.81139e-06	0	CCL3L3_CCR1	CCL3L3 - CCR1	CCL	Secreted Signaling	KEGG: hsa04060	Normal
NK cell	Endothelial cell	CCL3L3	CCR1	1.09761e-06	0	CCL3L3_CCR1	CCL3L3 - CCR1	CCL	Secreted Signaling	KEGG: hsa04060	Normal
Macrophage	Epithelial cell	CCL3L3	CCR1	7.77184e-07	0	CCL3L3_CCR1	CCL3L3 - CCR1	CCL	Secreted Signaling	KEGG: hsa04060	Normal
NK cell	Epithelial cell	CCL3L3	CCR1	2.23813e-07	0	CCL3L3_CCR1	CCL3L3 - CCR1	CCL	Secreted Signaling	KEGG: hsa04060	Normal
Macrophage	Fibroblast	CCL3L3	CCR1	1.38593e-05	0	CCL3L3_CCR1	CCL3L3 - CCR1	CCL	Secreted Signaling	KEGG: hsa04060	Normal
NK cell	Fibroblast	CCL3L3	CCR1	3.99125e-06	0	CCL3L3_CCR1	CCL3L3 - CCR1	CCL	Secreted Signaling	KEGG: hsa04060	Normal
Macrophage	Macrophage	CCL3L3	CCR1	0.000552411	0	CCL3L3_CCR1	CCL3L3 - CCR1	CCL	Secreted Signaling	KEGG: hsa04060	Normal
NK cell	Macrophage	CCL3L3	CCR1	0.000159146	0	CCL3L3_CCR1	CCL3L3 - CCR1	CCL	Secreted Signaling	KEGG: hsa04060	Normal
Macrophage	Mast cell	CCL3L3	CCR1	5.14833e-05	0	CCL3L3_CCR1	CCL3L3 - CCR1	CCL	Secreted Signaling	KEGG: hsa04060	Normal
NK cell	Mast cell	CCL3L3	CCR1	1.48267e-05	0	CCL3L3_CCR1	CCL3L3 - CCR1	CCL	Secreted Signaling	KEGG: hsa04060	Normal
Macrophage	Monocyte	CCL3L3	CCR1	0.000194789	0	CCL3L3_CCR1	CCL3L3 - CCR1	CCL	Secreted Signaling	KEGG: hsa04060	Normal
NK cell	Monocyte	CCL3L3	CCR1	5.6103e-05	0	CCL3L3_CCR1	CCL3L3 - CCR1	CCL	Secreted Signaling	KEGG: hsa04060	Normal
Macrophage	NK cell	CCL3L3	CCR1	0.00252144	0	CCL3L3_CCR1	CCL3L3 - CCR1	CCL	Secreted Signaling	KEGG: hsa04060	Normal
NK cell	NK cell	CCL3L3	CCR1	0.00072743	0	CCL3L3_CCR1	CCL3L3 - CCR1	CCL	Secreted Signaling	KEGG: hsa04060	Normal
Macrophage	Plasma cell	CCL3L3	CCR1	5.20879e-05	0	CCL3L3_CCR1	CCL3L3 - CCR1	CCL	Secreted Signaling	KEGG: hsa04060	Normal
NK cell	Plasma cell	CCL3L3	CCR1	1.50008e-05	0	CCL3L3_CCR1	CCL3L3 - CCR1	CCL	Secreted Signaling	KEGG: hsa04060	Normal
Macrophage	SMC	CCL3L3	CCR1	5.35583e-06	0	CCL3L3_CCR1	CCL3L3 - CCR1	CCL	Secreted Signaling	KEGG: hsa04060	Normal
NK cell	SMC	CCL3L3	CCR1	1.54237e-06	0	CCL3L3_CCR1	CCL3L3 - CCR1	CCL	Secreted Signaling	KEGG: hsa04060	Normal
Macrophage	T cell	CCL3L3	CCR1	0.000563057	0	CCL3L3_CCR1	CCL3L3 - CCR1	CCL	Secreted Signaling	KEGG: hsa04060	Normal
NK cell	T cell	CCL3L3	CCR1	0.000162214	0	CCL3L3_CCR1	CCL3L3 - CCR1	CCL	Secreted Signaling	KEGG: hsa04060	Normal
Macrophage	B cell	CCL8	CCR1	0.000186428	0	CCL8_CCR1	CCL8 - CCR1	CCL	Secreted Signaling	KEGG: hsa04060	Normal
Macrophage	Fibroblast	CCL8	CCR1	5.80827e-05	0	CCL8_CCR1	CCL8 - CCR1	CCL	Secreted Signaling	KEGG: hsa04060	Normal
Macrophage	Macrophage	CCL8	CCR1	0.00231111	0	CCL8_CCR1	CCL8 - CCR1	CCL	Secreted Signaling	KEGG: hsa04060	Normal
SMC	Macrophage	CCL8	CCR1	0.000316441	0	CCL8_CCR1	CCL8 - CCR1	CCL	Secreted Signaling	KEGG: hsa04060	Normal
Macrophage	Mast cell	CCL8	CCR1	0.000215734	0	CCL8_CCR1	CCL8 - CCR1	CCL	Secreted Signaling	KEGG: hsa04060	Normal
Macrophage	Monocyte	CCL8	CCR1	0.000815864	0	CCL8_CCR1	CCL8 - CCR1	CCL	Secreted Signaling	KEGG: hsa04060	Normal
SMC	Monocyte	CCL8	CCR1	0.000111565	0	CCL8_CCR1	CCL8 - CCR1	CCL	Secreted Signaling	KEGG: hsa04060	Normal
Macrophage	NK cell	CCL8	CCR1	0.0104832	0	CCL8_CCR1	CCL8 - CCR1	CCL	Secreted Signaling	KEGG: hsa04060	Normal
SMC	NK cell	CCL8	CCR1	0.00144559	0	CCL8_CCR1	CCL8 - CCR1	CCL	Secreted Signaling	KEGG: hsa04060	Normal
Macrophage	Plasma cell	CCL8	CCR1	0.000218267	0	CCL8_CCR1	CCL8 - CCR1	CCL	Secreted Signaling	KEGG: hsa04060	Normal
Macrophage	T cell	CCL8	CCR1	0.00235557	0	CCL8_CCR1	CCL8 - CCR1	CCL	Secreted Signaling	KEGG: hsa04060	Normal
SMC	T cell	CCL8	CCR1	0.00032254	0	CCL8_CCR1	CCL8 - CCR1	CCL	Secreted Signaling	KEGG: hsa04060	Normal
Macrophage	B cell	CCL13	CCR1	0.000149046	0	CCL13_CCR1	CCL13 - CCR1	CCL	Secreted Signaling	KEGG: hsa04060	Normal
Macrophage	Fibroblast	CCL13	CCR1	4.64347e-05	0	CCL13_CCR1	CCL13 - CCR1	CCL	Secreted Signaling	KEGG: hsa04060	Normal
Macrophage	Macrophage	CCL13	CCR1	0.00184848	0	CCL13_CCR1	CCL13 - CCR1	CCL	Secreted Signaling	KEGG: hsa04060	Normal
Macrophage	Mast cell	CCL13	CCR1	0.000172476	0	CCL13_CCR1	CCL13 - CCR1	CCL	Secreted Signaling	KEGG: hsa04060	Normal
Macrophage	Monocyte	CCL13	CCR1	0.000652349	0	CCL13_CCR1	CCL13 - CCR1	CCL	Secreted Signaling	KEGG: hsa04060	Normal
Macrophage	NK cell	CCL13	CCR1	0.00839841	0	CCL13_CCR1	CCL13 - CCR1	CCL	Secreted Signaling	KEGG: hsa04060	Normal
Plasma cell	NK cell	CCL13	CCR1	0.000135565	0	CCL13_CCR1	CCL13 - CCR1	CCL	Secreted Signaling	KEGG: hsa04060	Normal
Macrophage	Plasma cell	CCL13	CCR1	0.000174501	0	CCL13_CCR1	CCL13 - CCR1	CCL	Secreted Signaling	KEGG: hsa04060	Normal
Macrophage	T cell	CCL13	CCR1	0.00188405	0	CCL13_CCR1	CCL13 - CCR1	CCL	Secreted Signaling	KEGG: hsa04060	Normal
Endothelial cell	B cell	CCL14	CCR1	0.000344051	0	CCL14_CCR1	CCL14 - CCR1	CCL	Secreted Signaling	KEGG: hsa04060	Normal
Endothelial cell	Fibroblast	CCL14	CCR1	0.000107202	0	CCL14_CCR1	CCL14 - CCR1	CCL	Secreted Signaling	KEGG: hsa04060	Normal
Endothelial cell	Macrophage	CCL14	CCR1	0.00425748	0	CCL14_CCR1	CCL14 - CCR1	CCL	Secreted Signaling	KEGG: hsa04060	Normal
Endothelial cell	Mast cell	CCL14	CCR1	0.000398125	0	CCL14_CCR1	CCL14 - CCR1	CCL	Secreted Signaling	KEGG: hsa04060	Normal
Endothelial cell	Monocyte	CCL14	CCR1	0.00150486	0	CCL14_CCR1	CCL14 - CCR1	CCL	Secreted Signaling	KEGG: hsa04060	Normal
Endothelial cell	NK cell	CCL14	CCR1	0.0191795	0	CCL14_CCR1	CCL14 - CCR1	CCL	Secreted Signaling	KEGG: hsa04060	Normal
Endothelial cell	Plasma cell	CCL14	CCR1	0.000402798	0	CCL14_CCR1	CCL14 - CCR1	CCL	Secreted Signaling	KEGG: hsa04060	Normal
Endothelial cell	T cell	CCL14	CCR1	0.00433922	0	CCL14_CCR1	CCL14 - CCR1	CCL	Secreted Signaling	KEGG: hsa04060	Normal
Endothelial cell	B cell	CCL23	CCR1	2.81843e-05	0	CCL23_CCR1	CCL23 - CCR1	CCL	Secreted Signaling	KEGG: hsa04060	Normal
Mast cell	B cell	CCL23	CCR1	2.37874e-05	0	CCL23_CCR1	CCL23 - CCR1	CCL	Secreted Signaling	KEGG: hsa04060	Normal
Endothelial cell	Endothelial cell	CCL23	CCR1	2.41454e-06	0	CCL23_CCR1	CCL23 - CCR1	CCL	Secreted Signaling	KEGG: hsa04060	Normal
Mast cell	Endothelial cell	CCL23	CCR1	2.03785e-06	0	CCL23_CCR1	CCL23 - CCR1	CCL	Secreted Signaling	KEGG: hsa04060	Normal
Endothelial cell	Epithelial cell	CCL23	CCR1	4.9235e-07	0	CCL23_CCR1	CCL23 - CCR1	CCL	Secreted Signaling	KEGG: hsa04060	Normal
Mast cell	Epithelial cell	CCL23	CCR1	4.15538e-07	0	CCL23_CCR1	CCL23 - CCR1	CCL	Secreted Signaling	KEGG: hsa04060	Normal
Endothelial cell	Fibroblast	CCL23	CCR1	8.78e-06	0	CCL23_CCR1	CCL23 - CCR1	CCL	Secreted Signaling	KEGG: hsa04060	Normal
Mast cell	Fibroblast	CCL23	CCR1	7.41024e-06	0	CCL23_CCR1	CCL23 - CCR1	CCL	Secreted Signaling	KEGG: hsa04060	Normal
Endothelial cell	Macrophage	CCL23	CCR1	0.000350026	0	CCL23_CCR1	CCL23 - CCR1	CCL	Secreted Signaling	KEGG: hsa04060	Normal
Mast cell	Macrophage	CCL23	CCR1	0.000295435	0	CCL23_CCR1	CCL23 - CCR1	CCL	Secreted Signaling	KEGG: hsa04060	Normal
Endothelial cell	Mast cell	CCL23	CCR1	3.26156e-05	0	CCL23_CCR1	CCL23 - CCR1	CCL	Secreted Signaling	KEGG: hsa04060	Normal
Mast cell	Mast cell	CCL23	CCR1	2.75273e-05	0	CCL23_CCR1	CCL23 - CCR1	CCL	Secreted Signaling	KEGG: hsa04060	Normal
Endothelial cell	Monocyte	CCL23	CCR1	0.000123408	0	CCL23_CCR1	CCL23 - CCR1	CCL	Secreted Signaling	KEGG: hsa04060	Normal
Mast cell	Monocyte	CCL23	CCR1	0.000104157	0	CCL23_CCR1	CCL23 - CCR1	CCL	Secreted Signaling	KEGG: hsa04060	Normal
Endothelial cell	NK cell	CCL23	CCR1	0.00159882	0	CCL23_CCR1	CCL23 - CCR1	CCL	Secreted Signaling	KEGG: hsa04060	Normal
Mast cell	NK cell	CCL23	CCR1	0.00134973	0	CCL23_CCR1	CCL23 - CCR1	CCL	Secreted Signaling	KEGG: hsa04060	Normal
Endothelial cell	Plasma cell	CCL23	CCR1	3.29986e-05	0	CCL23_CCR1	CCL23 - CCR1	CCL	Secreted Signaling	KEGG: hsa04060	Normal
Mast cell	Plasma cell	CCL23	CCR1	2.78506e-05	0	CCL23_CCR1	CCL23 - CCR1	CCL	Secreted Signaling	KEGG: hsa04060	Normal
Endothelial cell	SMC	CCL23	CCR1	3.39295e-06	0	CCL23_CCR1	CCL23 - CCR1	CCL	Secreted Signaling	KEGG: hsa04060	Normal
Mast cell	SMC	CCL23	CCR1	2.86362e-06	0	CCL23_CCR1	CCL23 - CCR1	CCL	Secreted Signaling	KEGG: hsa04060	Normal
Endothelial cell	T cell	CCL23	CCR1	0.000356773	0	CCL23_CCR1	CCL23 - CCR1	CCL	Secreted Signaling	KEGG: hsa04060	Normal
Mast cell	T cell	CCL23	CCR1	0.00030113	0	CCL23_CCR1	CCL23 - CCR1	CCL	Secreted Signaling	KEGG: hsa04060	Normal
Macrophage	B cell	CCL8	CCR2	0.000781017	0	CCL8_CCR2	CCL8 - CCR2	CCL	Secreted Signaling	KEGG: hsa04060	Normal
Macrophage	Endothelial cell	CCL8	CCR2	0.00138908	0	CCL8_CCR2	CCL8 - CCR2	CCL	Secreted Signaling	KEGG: hsa04060	Normal
SMC	Endothelial cell	CCL8	CCR2	0.000190043	0	CCL8_CCR2	CCL8 - CCR2	CCL	Secreted Signaling	KEGG: hsa04060	Normal
Macrophage	Fibroblast	CCL8	CCR2	0.00237449	0	CCL8_CCR2	CCL8 - CCR2	CCL	Secreted Signaling	KEGG: hsa04060	Normal
SMC	Fibroblast	CCL8	CCR2	0.000325135	0	CCL8_CCR2	CCL8 - CCR2	CCL	Secreted Signaling	KEGG: hsa04060	Normal
Macrophage	Macrophage	CCL8	CCR2	0.00286832	0	CCL8_CCR2	CCL8 - CCR2	CCL	Secreted Signaling	KEGG: hsa04060	Normal
SMC	Macrophage	CCL8	CCR2	0.000392923	0	CCL8_CCR2	CCL8 - CCR2	CCL	Secreted Signaling	KEGG: hsa04060	Normal
Macrophage	Mast cell	CCL8	CCR2	0.0037152	0	CCL8_CCR2	CCL8 - CCR2	CCL	Secreted Signaling	KEGG: hsa04060	Normal
SMC	Mast cell	CCL8	CCR2	0.000509309	0	CCL8_CCR2	CCL8 - CCR2	CCL	Secreted Signaling	KEGG: hsa04060	Normal
Macrophage	Monocyte	CCL8	CCR2	0.000530827	0	CCL8_CCR2	CCL8 - CCR2	CCL	Secreted Signaling	KEGG: hsa04060	Normal
Macrophage	NK cell	CCL8	CCR2	0.000266768	0	CCL8_CCR2	CCL8 - CCR2	CCL	Secreted Signaling	KEGG: hsa04060	Normal
Macrophage	Plasma cell	CCL8	CCR2	0.00178191	0	CCL8_CCR2	CCL8 - CCR2	CCL	Secreted Signaling	KEGG: hsa04060	Normal
SMC	Plasma cell	CCL8	CCR2	0.00024387	0	CCL8_CCR2	CCL8 - CCR2	CCL	Secreted Signaling	KEGG: hsa04060	Normal
Macrophage	SMC	CCL8	CCR2	0.00288103	0	CCL8_CCR2	CCL8 - CCR2	CCL	Secreted Signaling	KEGG: hsa04060	Normal
SMC	SMC	CCL8	CCR2	0.000394668	0	CCL8_CCR2	CCL8 - CCR2	CCL	Secreted Signaling	KEGG: hsa04060	Normal
Macrophage	T cell	CCL8	CCR2	0.00114188	0	CCL8_CCR2	CCL8 - CCR2	CCL	Secreted Signaling	KEGG: hsa04060	Normal
SMC	T cell	CCL8	CCR2	0.00015619	0	CCL8_CCR2	CCL8 - CCR2	CCL	Secreted Signaling	KEGG: hsa04060	Normal
Mast cell	Endothelial cell	CCL2	CCR2	0.00332821	0	CCL2_CCR2	CCL2 - CCR2	CCL	Secreted Signaling	KEGG: hsa04060	Normal
Fibroblast	Fibroblast	CCL2	CCR2	0.00363371	0	CCL2_CCR2	CCL2 - CCR2	CCL	Secreted Signaling	KEGG: hsa04060	Normal
Macrophage	Fibroblast	CCL2	CCR2	0.0043809	0	CCL2_CCR2	CCL2 - CCR2	CCL	Secreted Signaling	KEGG: hsa04060	Normal
Mast cell	Fibroblast	CCL2	CCR2	0.00568139	0	CCL2_CCR2	CCL2 - CCR2	CCL	Secreted Signaling	KEGG: hsa04060	Normal
SMC	Fibroblast	CCL2	CCR2	0.0044077	0	CCL2_CCR2	CCL2 - CCR2	CCL	Secreted Signaling	KEGG: hsa04060	Normal
Fibroblast	Macrophage	CCL2	CCR2	0.00438829	0	CCL2_CCR2	CCL2 - CCR2	CCL	Secreted Signaling	KEGG: hsa04060	Normal
Macrophage	Macrophage	CCL2	CCR2	0.00528981	0	CCL2_CCR2	CCL2 - CCR2	CCL	Secreted Signaling	KEGG: hsa04060	Normal
Mast cell	Macrophage	CCL2	CCR2	0.00685825	0	CCL2_CCR2	CCL2 - CCR2	CCL	Secreted Signaling	KEGG: hsa04060	Normal
Plasma cell	Macrophage	CCL2	CCR2	0.00320472	0	CCL2_CCR2	CCL2 - CCR2	CCL	Secreted Signaling	KEGG: hsa04060	Normal
SMC	Macrophage	CCL2	CCR2	0.00532214	0	CCL2_CCR2	CCL2 - CCR2	CCL	Secreted Signaling	KEGG: hsa04060	Normal
Endothelial cell	Mast cell	CCL2	CCR2	0.00332821	0	CCL2_CCR2	CCL2 - CCR2	CCL	Secreted Signaling	KEGG: hsa04060	Normal
Fibroblast	Mast cell	CCL2	CCR2	0.00568139	0	CCL2_CCR2	CCL2 - CCR2	CCL	Secreted Signaling	KEGG: hsa04060	Normal
Macrophage	Mast cell	CCL2	CCR2	0.00684673	0	CCL2_CCR2	CCL2 - CCR2	CCL	Secreted Signaling	KEGG: hsa04060	Normal
Mast cell	Mast cell	CCL2	CCR2	0.00887269	0	CCL2_CCR2	CCL2 - CCR2	CCL	Secreted Signaling	KEGG: hsa04060	Normal
Plasma cell	Mast cell	CCL2	CCR2	0.00415051	0	CCL2_CCR2	CCL2 - CCR2	CCL	Secreted Signaling	KEGG: hsa04060	Normal
SMC	Mast cell	CCL2	CCR2	0.00688851	0	CCL2_CCR2	CCL2 - CCR2	CCL	Secreted Signaling	KEGG: hsa04060	Normal
Macrophage	Plasma cell	CCL2	CCR2	0.00328926	0	CCL2_CCR2	CCL2 - CCR2	CCL	Secreted Signaling	KEGG: hsa04060	Normal
Mast cell	Plasma cell	CCL2	CCR2	0.00426708	0	CCL2_CCR2	CCL2 - CCR2	CCL	Secreted Signaling	KEGG: hsa04060	Normal
SMC	Plasma cell	CCL2	CCR2	0.00330941	0	CCL2_CCR2	CCL2 - CCR2	CCL	Secreted Signaling	KEGG: hsa04060	Normal
Fibroblast	SMC	CCL2	CCR2	0.0044077	0	CCL2_CCR2	CCL2 - CCR2	CCL	Secreted Signaling	KEGG: hsa04060	Normal
Macrophage	SMC	CCL2	CCR2	0.00531318	0	CCL2_CCR2	CCL2 - CCR2	CCL	Secreted Signaling	KEGG: hsa04060	Normal
Mast cell	SMC	CCL2	CCR2	0.00688851	0	CCL2_CCR2	CCL2 - CCR2	CCL	Secreted Signaling	KEGG: hsa04060	Normal
Plasma cell	SMC	CCL2	CCR2	0.00321891	0	CCL2_CCR2	CCL2 - CCR2	CCL	Secreted Signaling	KEGG: hsa04060	Normal
SMC	SMC	CCL2	CCR2	0.00534565	0	CCL2_CCR2	CCL2 - CCR2	CCL	Secreted Signaling	KEGG: hsa04060	Normal
Macrophage	B cell	CCL5	CCR3	2.49239e-05	0	CCL5_CCR3	CCL5 - CCR3	CCL	Secreted Signaling	KEGG: hsa04060	Normal
NK cell	B cell	CCL5	CCR3	0.000570993	0	CCL5_CCR3	CCL5 - CCR3	CCL	Secreted Signaling	KEGG: hsa04060	Normal
T cell	B cell	CCL5	CCR3	0.000123375	0	CCL5_CCR3	CCL5 - CCR3	CCL	Secreted Signaling	KEGG: hsa04060	Normal
NK cell	Endothelial cell	CCL5	CCR3	6.12218e-05	0	CCL5_CCR3	CCL5 - CCR3	CCL	Secreted Signaling	KEGG: hsa04060	Normal
Macrophage	Fibroblast	CCL5	CCR3	1.38444e-05	0	CCL5_CCR3	CCL5 - CCR3	CCL	Secreted Signaling	KEGG: hsa04060	Normal
NK cell	Fibroblast	CCL5	CCR3	0.000317244	0	CCL5_CCR3	CCL5 - CCR3	CCL	Secreted Signaling	KEGG: hsa04060	Normal
T cell	Fibroblast	CCL5	CCR3	6.85337e-05	0	CCL5_CCR3	CCL5 - CCR3	CCL	Secreted Signaling	KEGG: hsa04060	Normal
B cell	Macrophage	CCL5	CCR3	2.4983e-05	0	CCL5_CCR3	CCL5 - CCR3	CCL	Secreted Signaling	KEGG: hsa04060	Normal
Macrophage	Macrophage	CCL5	CCR3	7.61588e-05	0	CCL5_CCR3	CCL5 - CCR3	CCL	Secreted Signaling	KEGG: hsa04060	Normal
Mast cell	Macrophage	CCL5	CCR3	2.54845e-05	0	CCL5_CCR3	CCL5 - CCR3	CCL	Secreted Signaling	KEGG: hsa04060	Normal
Monocyte	Macrophage	CCL5	CCR3	2.65951e-05	0	CCL5_CCR3	CCL5 - CCR3	CCL	Secreted Signaling	KEGG: hsa04060	Normal
NK cell	Macrophage	CCL5	CCR3	0.0017428	0	CCL5_CCR3	CCL5 - CCR3	CCL	Secreted Signaling	KEGG: hsa04060	Normal
Plasma cell	Macrophage	CCL5	CCR3	2.80215e-05	0	CCL5_CCR3	CCL5 - CCR3	CCL	Secreted Signaling	KEGG: hsa04060	Normal
T cell	Macrophage	CCL5	CCR3	0.000376916	0	CCL5_CCR3	CCL5 - CCR3	CCL	Secreted Signaling	KEGG: hsa04060	Normal
Macrophage	Mast cell	CCL5	CCR3	2.9254e-05	0	CCL5_CCR3	CCL5 - CCR3	CCL	Secreted Signaling	KEGG: hsa04060	Normal
NK cell	Mast cell	CCL5	CCR3	0.00067013	0	CCL5_CCR3	CCL5 - CCR3	CCL	Secreted Signaling	KEGG: hsa04060	Normal
T cell	Mast cell	CCL5	CCR3	0.000144807	0	CCL5_CCR3	CCL5 - CCR3	CCL	Secreted Signaling	KEGG: hsa04060	Normal
Macrophage	Monocyte	CCL5	CCR3	2.66386e-05	0	CCL5_CCR3	CCL5 - CCR3	CCL	Secreted Signaling	KEGG: hsa04060	Normal
NK cell	Monocyte	CCL5	CCR3	0.000610252	0	CCL5_CCR3	CCL5 - CCR3	CCL	Secreted Signaling	KEGG: hsa04060	Normal
T cell	Monocyte	CCL5	CCR3	0.000131862	0	CCL5_CCR3	CCL5 - CCR3	CCL	Secreted Signaling	KEGG: hsa04060	Normal
B cell	NK cell	CCL5	CCR3	0.000570993	0	CCL5_CCR3	CCL5 - CCR3	CCL	Secreted Signaling	KEGG: hsa04060	Normal
Endothelial cell	NK cell	CCL5	CCR3	6.12128e-05	0	CCL5_CCR3	CCL5 - CCR3	CCL	Secreted Signaling	KEGG: hsa04060	Normal
Fibroblast	NK cell	CCL5	CCR3	0.000168314	0	CCL5_CCR3	CCL5 - CCR3	CCL	Secreted Signaling	KEGG: hsa04060	Normal
Macrophage	NK cell	CCL5	CCR3	0.00173869	0	CCL5_CCR3	CCL5 - CCR3	CCL	Secreted Signaling	KEGG: hsa04060	Normal
Mast cell	NK cell	CCL5	CCR3	0.00058245	0	CCL5_CCR3	CCL5 - CCR3	CCL	Secreted Signaling	KEGG: hsa04060	Normal
Monocyte	NK cell	CCL5	CCR3	0.000607817	0	CCL5_CCR3	CCL5 - CCR3	CCL	Secreted Signaling	KEGG: hsa04060	Normal
NK cell	NK cell	CCL5	CCR3	0.0383909	0	CCL5_CCR3	CCL5 - CCR3	CCL	Secreted Signaling	KEGG: hsa04060	Normal
Plasma cell	NK cell	CCL5	CCR3	0.000640396	0	CCL5_CCR3	CCL5 - CCR3	CCL	Secreted Signaling	KEGG: hsa04060	Normal
SMC	NK cell	CCL5	CCR3	8.60151e-05	0	CCL5_CCR3	CCL5 - CCR3	CCL	Secreted Signaling	KEGG: hsa04060	Normal
T cell	NK cell	CCL5	CCR3	0.00854877	0	CCL5_CCR3	CCL5 - CCR3	CCL	Secreted Signaling	KEGG: hsa04060	Normal
Macrophage	Plasma cell	CCL5	CCR3	2.9617e-05	0	CCL5_CCR3	CCL5 - CCR3	CCL	Secreted Signaling	KEGG: hsa04060	Normal
NK cell	Plasma cell	CCL5	CCR3	0.000678439	0	CCL5_CCR3	CCL5 - CCR3	CCL	Secreted Signaling	KEGG: hsa04060	Normal
T cell	Plasma cell	CCL5	CCR3	0.000146604	0	CCL5_CCR3	CCL5 - CCR3	CCL	Secreted Signaling	KEGG: hsa04060	Normal
NK cell	SMC	CCL5	CCR3	8.75026e-05	0	CCL5_CCR3	CCL5 - CCR3	CCL	Secreted Signaling	KEGG: hsa04060	Normal
T cell	SMC	CCL5	CCR3	1.88996e-05	0	CCL5_CCR3	CCL5 - CCR3	CCL	Secreted Signaling	KEGG: hsa04060	Normal
B cell	T cell	CCL5	CCR3	0.000123558	0	CCL5_CCR3	CCL5 - CCR3	CCL	Secreted Signaling	KEGG: hsa04060	Normal
Fibroblast	T cell	CCL5	CCR3	3.64102e-05	0	CCL5_CCR3	CCL5 - CCR3	CCL	Secreted Signaling	KEGG: hsa04060	Normal
Macrophage	T cell	CCL5	CCR3	0.000376581	0	CCL5_CCR3	CCL5 - CCR3	CCL	Secreted Signaling	KEGG: hsa04060	Normal
Mast cell	T cell	CCL5	CCR3	0.000126038	0	CCL5_CCR3	CCL5 - CCR3	CCL	Secreted Signaling	KEGG: hsa04060	Normal
Monocyte	T cell	CCL5	CCR3	0.00013153	0	CCL5_CCR3	CCL5 - CCR3	CCL	Secreted Signaling	KEGG: hsa04060	Normal
NK cell	T cell	CCL5	CCR3	0.00856131	0	CCL5_CCR3	CCL5 - CCR3	CCL	Secreted Signaling	KEGG: hsa04060	Normal
Plasma cell	T cell	CCL5	CCR3	0.000138584	0	CCL5_CCR3	CCL5 - CCR3	CCL	Secreted Signaling	KEGG: hsa04060	Normal
SMC	T cell	CCL5	CCR3	1.86058e-05	0	CCL5_CCR3	CCL5 - CCR3	CCL	Secreted Signaling	KEGG: hsa04060	Normal
T cell	T cell	CCL5	CCR3	0.00186152	0	CCL5_CCR3	CCL5 - CCR3	CCL	Secreted Signaling	KEGG: hsa04060	Normal
Macrophage	B cell	CCL11	CCR3	3.56908e-06	0	CCL11_CCR3	CCL11 - CCR3	CCL	Secreted Signaling	KEGG: hsa04060	Normal
NK cell	B cell	CCL11	CCR3	8.16104e-05	0	CCL11_CCR3	CCL11 - CCR3	CCL	Secreted Signaling	KEGG: hsa04060	Normal
T cell	B cell	CCL11	CCR3	1.7742e-05	0	CCL11_CCR3	CCL11 - CCR3	CCL	Secreted Signaling	KEGG: hsa04060	Normal
NK cell	Endothelial cell	CCL11	CCR3	8.74643e-06	0	CCL11_CCR3	CCL11 - CCR3	CCL	Secreted Signaling	KEGG: hsa04060	Normal
NK cell	Fibroblast	CCL11	CCR3	4.53329e-05	0	CCL11_CCR3	CCL11 - CCR3	CCL	Secreted Signaling	KEGG: hsa04060	Normal
T cell	Fibroblast	CCL11	CCR3	9.855e-06	0	CCL11_CCR3	CCL11 - CCR3	CCL	Secreted Signaling	KEGG: hsa04060	Normal
B cell	Macrophage	CCL11	CCR3	3.56908e-06	0	CCL11_CCR3	CCL11 - CCR3	CCL	Secreted Signaling	KEGG: hsa04060	Normal
Macrophage	Macrophage	CCL11	CCR3	1.09063e-05	0	CCL11_CCR3	CCL11 - CCR3	CCL	Secreted Signaling	KEGG: hsa04060	Normal
Mast cell	Macrophage	CCL11	CCR3	4.25378e-06	0	CCL11_CCR3	CCL11 - CCR3	CCL	Secreted Signaling	KEGG: hsa04060	Normal
Monocyte	Macrophage	CCL11	CCR3	3.81462e-06	0	CCL11_CCR3	CCL11 - CCR3	CCL	Secreted Signaling	KEGG: hsa04060	Normal
NK cell	Macrophage	CCL11	CCR3	0.000249344	0	CCL11_CCR3	CCL11 - CCR3	CCL	Secreted Signaling	KEGG: hsa04060	Normal
Plasma cell	Macrophage	CCL11	CCR3	4.26478e-06	0	CCL11_CCR3	CCL11 - CCR3	CCL	Secreted Signaling	KEGG: hsa04060	Normal
T cell	Macrophage	CCL11	CCR3	5.42141e-05	0	CCL11_CCR3	CCL11 - CCR3	CCL	Secreted Signaling	KEGG: hsa04060	Normal
Macrophage	Mast cell	CCL11	CCR3	4.18916e-06	0	CCL11_CCR3	CCL11 - CCR3	CCL	Secreted Signaling	KEGG: hsa04060	Normal
NK cell	Mast cell	CCL11	CCR3	9.57879e-05	0	CCL11_CCR3	CCL11 - CCR3	CCL	Secreted Signaling	KEGG: hsa04060	Normal
T cell	Mast cell	CCL11	CCR3	2.08243e-05	0	CCL11_CCR3	CCL11 - CCR3	CCL	Secreted Signaling	KEGG: hsa04060	Normal
Macrophage	Monocyte	CCL11	CCR3	3.81462e-06	0	CCL11_CCR3	CCL11 - CCR3	CCL	Secreted Signaling	KEGG: hsa04060	Normal
NK cell	Monocyte	CCL11	CCR3	8.72245e-05	0	CCL11_CCR3	CCL11 - CCR3	CCL	Secreted Signaling	KEGG: hsa04060	Normal
T cell	Monocyte	CCL11	CCR3	1.89625e-05	0	CCL11_CCR3	CCL11 - CCR3	CCL	Secreted Signaling	KEGG: hsa04060	Normal
B cell	NK cell	CCL11	CCR3	8.16104e-05	0	CCL11_CCR3	CCL11 - CCR3	CCL	Secreted Signaling	KEGG: hsa04060	Normal
Endothelial cell	NK cell	CCL11	CCR3	8.74643e-06	0	CCL11_CCR3	CCL11 - CCR3	CCL	Secreted Signaling	KEGG: hsa04060	Normal
Fibroblast	NK cell	CCL11	CCR3	4.79637e-05	0	CCL11_CCR3	CCL11 - CCR3	CCL	Secreted Signaling	KEGG: hsa04060	Normal
Macrophage	NK cell	CCL11	CCR3	0.000249344	0	CCL11_CCR3	CCL11 - CCR3	CCL	Secreted Signaling	KEGG: hsa04060	Normal
Mast cell	NK cell	CCL11	CCR3	9.72654e-05	0	CCL11_CCR3	CCL11 - CCR3	CCL	Secreted Signaling	KEGG: hsa04060	Normal
Monocyte	NK cell	CCL11	CCR3	8.72245e-05	0	CCL11_CCR3	CCL11 - CCR3	CCL	Secreted Signaling	KEGG: hsa04060	Normal
NK cell	NK cell	CCL11	CCR3	0.00567102	0	CCL11_CCR3	CCL11 - CCR3	CCL	Secreted Signaling	KEGG: hsa04060	Normal
Plasma cell	NK cell	CCL11	CCR3	9.75168e-05	0	CCL11_CCR3	CCL11 - CCR3	CCL	Secreted Signaling	KEGG: hsa04060	Normal
SMC	NK cell	CCL11	CCR3	1.25013e-05	0	CCL11_CCR3	CCL11 - CCR3	CCL	Secreted Signaling	KEGG: hsa04060	Normal
T cell	NK cell	CCL11	CCR3	0.00123829	0	CCL11_CCR3	CCL11 - CCR3	CCL	Secreted Signaling	KEGG: hsa04060	Normal
Macrophage	Plasma cell	CCL11	CCR3	4.24113e-06	0	CCL11_CCR3	CCL11 - CCR3	CCL	Secreted Signaling	KEGG: hsa04060	Normal
NK cell	Plasma cell	CCL11	CCR3	9.69762e-05	0	CCL11_CCR3	CCL11 - CCR3	CCL	Secreted Signaling	KEGG: hsa04060	Normal
T cell	Plasma cell	CCL11	CCR3	2.10827e-05	0	CCL11_CCR3	CCL11 - CCR3	CCL	Secreted Signaling	KEGG: hsa04060	Normal
NK cell	SMC	CCL11	CCR3	1.25013e-05	0	CCL11_CCR3	CCL11 - CCR3	CCL	Secreted Signaling	KEGG: hsa04060	Normal
T cell	SMC	CCL11	CCR3	2.71761e-06	0.04	CCL11_CCR3	CCL11 - CCR3	CCL	Secreted Signaling	KEGG: hsa04060	Normal
B cell	T cell	CCL11	CCR3	1.7653e-05	0	CCL11_CCR3	CCL11 - CCR3	CCL	Secreted Signaling	KEGG: hsa04060	Normal
Fibroblast	T cell	CCL11	CCR3	1.03747e-05	0	CCL11_CCR3	CCL11 - CCR3	CCL	Secreted Signaling	KEGG: hsa04060	Normal
Macrophage	T cell	CCL11	CCR3	5.39423e-05	0	CCL11_CCR3	CCL11 - CCR3	CCL	Secreted Signaling	KEGG: hsa04060	Normal
Mast cell	T cell	CCL11	CCR3	2.10396e-05	0	CCL11_CCR3	CCL11 - CCR3	CCL	Secreted Signaling	KEGG: hsa04060	Normal
Monocyte	T cell	CCL11	CCR3	1.88675e-05	0	CCL11_CCR3	CCL11 - CCR3	CCL	Secreted Signaling	KEGG: hsa04060	Normal
NK cell	T cell	CCL11	CCR3	0.00123209	0	CCL11_CCR3	CCL11 - CCR3	CCL	Secreted Signaling	KEGG: hsa04060	Normal
Plasma cell	T cell	CCL11	CCR3	2.10939e-05	0	CCL11_CCR3	CCL11 - CCR3	CCL	Secreted Signaling	KEGG: hsa04060	Normal
SMC	T cell	CCL11	CCR3	2.70399e-06	0.04	CCL11_CCR3	CCL11 - CCR3	CCL	Secreted Signaling	KEGG: hsa04060	Normal
T cell	T cell	CCL11	CCR3	0.000268095	0	CCL11_CCR3	CCL11 - CCR3	CCL	Secreted Signaling	KEGG: hsa04060	Normal
NK cell	B cell	CCL28	CCR3	7.02422e-06	0	CCL28_CCR3	CCL28 - CCR3	CCL	Secreted Signaling	KEGG: hsa04060	Normal
NK cell	Endothelial cell	CCL28	CCR3	7.52756e-07	0	CCL28_CCR3	CCL28 - CCR3	CCL	Secreted Signaling	KEGG: hsa04060	Normal
NK cell	Epithelial cell	CCL28	CCR3	1.53472e-07	0	CCL28_CCR3	CCL28 - CCR3	CCL	Secreted Signaling	KEGG: hsa04060	Normal
NK cell	Fibroblast	CCL28	CCR3	3.90167e-06	0	CCL28_CCR3	CCL28 - CCR3	CCL	Secreted Signaling	KEGG: hsa04060	Normal
NK cell	Macrophage	CCL28	CCR3	2.14644e-05	0	CCL28_CCR3	CCL28 - CCR3	CCL	Secreted Signaling	KEGG: hsa04060	Normal
NK cell	Mast cell	CCL28	CCR3	8.24458e-06	0	CCL28_CCR3	CCL28 - CCR3	CCL	Secreted Signaling	KEGG: hsa04060	Normal
NK cell	Monocyte	CCL28	CCR3	7.50746e-06	0	CCL28_CCR3	CCL28 - CCR3	CCL	Secreted Signaling	KEGG: hsa04060	Normal
NK cell	NK cell	CCL28	CCR3	0.000490612	0	CCL28_CCR3	CCL28 - CCR3	CCL	Secreted Signaling	KEGG: hsa04060	Normal
NK cell	Plasma cell	CCL28	CCR3	8.34687e-06	0	CCL28_CCR3	CCL28 - CCR3	CCL	Secreted Signaling	KEGG: hsa04060	Normal
NK cell	SMC	CCL28	CCR3	1.07592e-06	0	CCL28_CCR3	CCL28 - CCR3	CCL	Secreted Signaling	KEGG: hsa04060	Normal
NK cell	T cell	CCL28	CCR3	0.000106157	0	CCL28_CCR3	CCL28 - CCR3	CCL	Secreted Signaling	KEGG: hsa04060	Normal
B cell	B cell	CCL4	CCR5	0.000698378	0	CCL4_CCR5	CCL4 - CCR5	CCL	Secreted Signaling	KEGG: hsa04060	Normal
Macrophage	B cell	CCL4	CCR5	0.00266289	0	CCL4_CCR5	CCL4 - CCR5	CCL	Secreted Signaling	KEGG: hsa04060	Normal
Mast cell	B cell	CCL4	CCR5	0.00146193	0	CCL4_CCR5	CCL4 - CCR5	CCL	Secreted Signaling	KEGG: hsa04060	Normal
Monocyte	B cell	CCL4	CCR5	0.00041959	0	CCL4_CCR5	CCL4 - CCR5	CCL	Secreted Signaling	KEGG: hsa04060	Normal
NK cell	B cell	CCL4	CCR5	0.00467717	0	CCL4_CCR5	CCL4 - CCR5	CCL	Secreted Signaling	KEGG: hsa04060	Normal
Plasma cell	B cell	CCL4	CCR5	0.000856736	0	CCL4_CCR5	CCL4 - CCR5	CCL	Secreted Signaling	KEGG: hsa04060	Normal
T cell	B cell	CCL4	CCR5	0.000911906	0	CCL4_CCR5	CCL4 - CCR5	CCL	Secreted Signaling	KEGG: hsa04060	Normal
NK cell	Endothelial cell	CCL4	CCR5	0.000524377	0	CCL4_CCR5	CCL4 - CCR5	CCL	Secreted Signaling	KEGG: hsa04060	Normal
Macrophage	Fibroblast	CCL4	CCR5	0.000625756	0	CCL4_CCR5	CCL4 - CCR5	CCL	Secreted Signaling	KEGG: hsa04060	Normal
Mast cell	Fibroblast	CCL4	CCR5	0.000343226	0.02	CCL4_CCR5	CCL4 - CCR5	CCL	Secreted Signaling	KEGG: hsa04060	Normal
NK cell	Fibroblast	CCL4	CCR5	0.0011008	0	CCL4_CCR5	CCL4 - CCR5	CCL	Secreted Signaling	KEGG: hsa04060	Normal
B cell	Macrophage	CCL4	CCR5	0.00127027	0	CCL4_CCR5	CCL4 - CCR5	CCL	Secreted Signaling	KEGG: hsa04060	Normal
Fibroblast	Macrophage	CCL4	CCR5	0.000493044	0	CCL4_CCR5	CCL4 - CCR5	CCL	Secreted Signaling	KEGG: hsa04060	Normal
Macrophage	Macrophage	CCL4	CCR5	0.0048357	0	CCL4_CCR5	CCL4 - CCR5	CCL	Secreted Signaling	KEGG: hsa04060	Normal
Mast cell	Macrophage	CCL4	CCR5	0.00265743	0	CCL4_CCR5	CCL4 - CCR5	CCL	Secreted Signaling	KEGG: hsa04060	Normal
Monocyte	Macrophage	CCL4	CCR5	0.000763361	0	CCL4_CCR5	CCL4 - CCR5	CCL	Secreted Signaling	KEGG: hsa04060	Normal
NK cell	Macrophage	CCL4	CCR5	0.00847959	0	CCL4_CCR5	CCL4 - CCR5	CCL	Secreted Signaling	KEGG: hsa04060	Normal
Plasma cell	Macrophage	CCL4	CCR5	0.0015581	0	CCL4_CCR5	CCL4 - CCR5	CCL	Secreted Signaling	KEGG: hsa04060	Normal
T cell	Macrophage	CCL4	CCR5	0.00165836	0	CCL4_CCR5	CCL4 - CCR5	CCL	Secreted Signaling	KEGG: hsa04060	Normal
B cell	Mast cell	CCL4	CCR5	0.000476713	0	CCL4_CCR5	CCL4 - CCR5	CCL	Secreted Signaling	KEGG: hsa04060	Normal
Macrophage	Mast cell	CCL4	CCR5	0.00181882	0	CCL4_CCR5	CCL4 - CCR5	CCL	Secreted Signaling	KEGG: hsa04060	Normal
Mast cell	Mast cell	CCL4	CCR5	0.000998158	0	CCL4_CCR5	CCL4 - CCR5	CCL	Secreted Signaling	KEGG: hsa04060	Normal
NK cell	Mast cell	CCL4	CCR5	0.00319667	0	CCL4_CCR5	CCL4 - CCR5	CCL	Secreted Signaling	KEGG: hsa04060	Normal
Plasma cell	Mast cell	CCL4	CCR5	0.000584838	0	CCL4_CCR5	CCL4 - CCR5	CCL	Secreted Signaling	KEGG: hsa04060	Normal
T cell	Mast cell	CCL4	CCR5	0.000622509	0	CCL4_CCR5	CCL4 - CCR5	CCL	Secreted Signaling	KEGG: hsa04060	Normal
B cell	Monocyte	CCL4	CCR5	0.000394277	0	CCL4_CCR5	CCL4 - CCR5	CCL	Secreted Signaling	KEGG: hsa04060	Normal
Macrophage	Monocyte	CCL4	CCR5	0.00150465	0	CCL4_CCR5	CCL4 - CCR5	CCL	Secreted Signaling	KEGG: hsa04060	Normal
Mast cell	Monocyte	CCL4	CCR5	0.000825625	0	CCL4_CCR5	CCL4 - CCR5	CCL	Secreted Signaling	KEGG: hsa04060	Normal
NK cell	Monocyte	CCL4	CCR5	0.00264513	0	CCL4_CCR5	CCL4 - CCR5	CCL	Secreted Signaling	KEGG: hsa04060	Normal
Plasma cell	Monocyte	CCL4	CCR5	0.000483713	0	CCL4_CCR5	CCL4 - CCR5	CCL	Secreted Signaling	KEGG: hsa04060	Normal
T cell	Monocyte	CCL4	CCR5	0.000514874	0	CCL4_CCR5	CCL4 - CCR5	CCL	Secreted Signaling	KEGG: hsa04060	Normal
B cell	NK cell	CCL4	CCR5	0.00312363	0	CCL4_CCR5	CCL4 - CCR5	CCL	Secreted Signaling	KEGG: hsa04060	Normal
Endothelial cell	NK cell	CCL4	CCR5	0.000331992	0.02	CCL4_CCR5	CCL4 - CCR5	CCL	Secreted Signaling	KEGG: hsa04060	Normal
Fibroblast	NK cell	CCL4	CCR5	0.00121379	0	CCL4_CCR5	CCL4 - CCR5	CCL	Secreted Signaling	KEGG: hsa04060	Normal
Macrophage	NK cell	CCL4	CCR5	0.0118295	0	CCL4_CCR5	CCL4 - CCR5	CCL	Secreted Signaling	KEGG: hsa04060	Normal
Mast cell	NK cell	CCL4	CCR5	0.00652148	0	CCL4_CCR5	CCL4 - CCR5	CCL	Secreted Signaling	KEGG: hsa04060	Normal
Monocyte	NK cell	CCL4	CCR5	0.00187852	0	CCL4_CCR5	CCL4 - CCR5	CCL	Secreted Signaling	KEGG: hsa04060	Normal
NK cell	NK cell	CCL4	CCR5	0.0206342	0	CCL4_CCR5	CCL4 - CCR5	CCL	Secreted Signaling	KEGG: hsa04060	Normal
Plasma cell	NK cell	CCL4	CCR5	0.00382981	0	CCL4_CCR5	CCL4 - CCR5	CCL	Secreted Signaling	KEGG: hsa04060	Normal
SMC	NK cell	CCL4	CCR5	0.000580925	0	CCL4_CCR5	CCL4 - CCR5	CCL	Secreted Signaling	KEGG: hsa04060	Normal
T cell	NK cell	CCL4	CCR5	0.00407565	0	CCL4_CCR5	CCL4 - CCR5	CCL	Secreted Signaling	KEGG: hsa04060	Normal
B cell	Plasma cell	CCL4	CCR5	0.000567595	0	CCL4_CCR5	CCL4 - CCR5	CCL	Secreted Signaling	KEGG: hsa04060	Normal
Macrophage	Plasma cell	CCL4	CCR5	0.00216501	0	CCL4_CCR5	CCL4 - CCR5	CCL	Secreted Signaling	KEGG: hsa04060	Normal
Mast cell	Plasma cell	CCL4	CCR5	0.00118833	0	CCL4_CCR5	CCL4 - CCR5	CCL	Secreted Signaling	KEGG: hsa04060	Normal
Monocyte	Plasma cell	CCL4	CCR5	0.000340997	0.04	CCL4_CCR5	CCL4 - CCR5	CCL	Secreted Signaling	KEGG: hsa04060	Normal
NK cell	Plasma cell	CCL4	CCR5	0.00380412	0	CCL4_CCR5	CCL4 - CCR5	CCL	Secreted Signaling	KEGG: hsa04060	Normal
Plasma cell	Plasma cell	CCL4	CCR5	0.000696319	0	CCL4_CCR5	CCL4 - CCR5	CCL	Secreted Signaling	KEGG: hsa04060	Normal
T cell	Plasma cell	CCL4	CCR5	0.000741166	0	CCL4_CCR5	CCL4 - CCR5	CCL	Secreted Signaling	KEGG: hsa04060	Normal
Macrophage	SMC	CCL4	CCR5	0.00039268	0	CCL4_CCR5	CCL4 - CCR5	CCL	Secreted Signaling	KEGG: hsa04060	Normal
NK cell	SMC	CCL4	CCR5	0.000690904	0	CCL4_CCR5	CCL4 - CCR5	CCL	Secreted Signaling	KEGG: hsa04060	Normal
B cell	T cell	CCL4	CCR5	0.000952706	0	CCL4_CCR5	CCL4 - CCR5	CCL	Secreted Signaling	KEGG: hsa04060	Normal
Fibroblast	T cell	CCL4	CCR5	0.000369712	0	CCL4_CCR5	CCL4 - CCR5	CCL	Secreted Signaling	KEGG: hsa04060	Normal
Macrophage	T cell	CCL4	CCR5	0.00363003	0	CCL4_CCR5	CCL4 - CCR5	CCL	Secreted Signaling	KEGG: hsa04060	Normal
Mast cell	T cell	CCL4	CCR5	0.00199377	0	CCL4_CCR5	CCL4 - CCR5	CCL	Secreted Signaling	KEGG: hsa04060	Normal
Monocyte	T cell	CCL4	CCR5	0.00057245	0	CCL4_CCR5	CCL4 - CCR5	CCL	Secreted Signaling	KEGG: hsa04060	Normal
NK cell	T cell	CCL4	CCR5	0.00637121	0	CCL4_CCR5	CCL4 - CCR5	CCL	Secreted Signaling	KEGG: hsa04060	Normal
Plasma cell	T cell	CCL4	CCR5	0.00116867	0	CCL4_CCR5	CCL4 - CCR5	CCL	Secreted Signaling	KEGG: hsa04060	Normal
T cell	T cell	CCL4	CCR5	0.0012439	0	CCL4_CCR5	CCL4 - CCR5	CCL	Secreted Signaling	KEGG: hsa04060	Normal
B cell	B cell	CCL5	CCR5	0.000131744	0	CCL5_CCR5	CCL5 - CCR5	CCL	Secreted Signaling	KEGG: hsa04060	Normal
Macrophage	B cell	CCL5	CCR5	0.000401524	0	CCL5_CCR5	CCL5 - CCR5	CCL	Secreted Signaling	KEGG: hsa04060	Normal
Mast cell	B cell	CCL5	CCR5	0.000134388	0	CCL5_CCR5	CCL5 - CCR5	CCL	Secreted Signaling	KEGG: hsa04060	Normal
Monocyte	B cell	CCL5	CCR5	0.000140244	0	CCL5_CCR5	CCL5 - CCR5	CCL	Secreted Signaling	KEGG: hsa04060	Normal
NK cell	B cell	CCL5	CCR5	0.00912342	0	CCL5_CCR5	CCL5 - CCR5	CCL	Secreted Signaling	KEGG: hsa04060	Normal
Plasma cell	B cell	CCL5	CCR5	0.000147765	0	CCL5_CCR5	CCL5 - CCR5	CCL	Secreted Signaling	KEGG: hsa04060	Normal
T cell	B cell	CCL5	CCR5	0.00198462	0	CCL5_CCR5	CCL5 - CCR5	CCL	Secreted Signaling	KEGG: hsa04060	Normal
NK cell	Endothelial cell	CCL5	CCR5	0.00102694	0	CCL5_CCR5	CCL5 - CCR5	CCL	Secreted Signaling	KEGG: hsa04060	Normal
T cell	Endothelial cell	CCL5	CCR5	0.000221972	0	CCL5_CCR5	CCL5 - CCR5	CCL	Secreted Signaling	KEGG: hsa04060	Normal
NK cell	Epithelial cell	CCL5	CCR5	0.000223924	0	CCL5_CCR5	CCL5 - CCR5	CCL	Secreted Signaling	KEGG: hsa04060	Normal
Macrophage	Fibroblast	CCL5	CCR5	9.41914e-05	0	CCL5_CCR5	CCL5 - CCR5	CCL	Secreted Signaling	KEGG: hsa04060	Normal
NK cell	Fibroblast	CCL5	CCR5	0.0021546	0	CCL5_CCR5	CCL5 - CCR5	CCL	Secreted Signaling	KEGG: hsa04060	Normal
T cell	Fibroblast	CCL5	CCR5	0.000466128	0	CCL5_CCR5	CCL5 - CCR5	CCL	Secreted Signaling	KEGG: hsa04060	Normal
B cell	Macrophage	CCL5	CCR5	0.000239739	0	CCL5_CCR5	CCL5 - CCR5	CCL	Secreted Signaling	KEGG: hsa04060	Normal
Macrophage	Macrophage	CCL5	CCR5	0.000730505	0	CCL5_CCR5	CCL5 - CCR5	CCL	Secreted Signaling	KEGG: hsa04060	Normal
Mast cell	Macrophage	CCL5	CCR5	0.00024455	0	CCL5_CCR5	CCL5 - CCR5	CCL	Secreted Signaling	KEGG: hsa04060	Normal
Monocyte	Macrophage	CCL5	CCR5	0.000255205	0	CCL5_CCR5	CCL5 - CCR5	CCL	Secreted Signaling	KEGG: hsa04060	Normal
NK cell	Macrophage	CCL5	CCR5	0.0164807	0	CCL5_CCR5	CCL5 - CCR5	CCL	Secreted Signaling	KEGG: hsa04060	Normal
Plasma cell	Macrophage	CCL5	CCR5	0.000268889	0	CCL5_CCR5	CCL5 - CCR5	CCL	Secreted Signaling	KEGG: hsa04060	Normal
T cell	Macrophage	CCL5	CCR5	0.00360601	0	CCL5_CCR5	CCL5 - CCR5	CCL	Secreted Signaling	KEGG: hsa04060	Normal
Macrophage	Mast cell	CCL5	CCR5	0.000274055	0	CCL5_CCR5	CCL5 - CCR5	CCL	Secreted Signaling	KEGG: hsa04060	Normal
Monocyte	Mast cell	CCL5	CCR5	9.57137e-05	0.01	CCL5_CCR5	CCL5 - CCR5	CCL	Secreted Signaling	KEGG: hsa04060	Normal
NK cell	Mast cell	CCL5	CCR5	0.00624436	0	CCL5_CCR5	CCL5 - CCR5	CCL	Secreted Signaling	KEGG: hsa04060	Normal
Plasma cell	Mast cell	CCL5	CCR5	0.000100847	0.03	CCL5_CCR5	CCL5 - CCR5	CCL	Secreted Signaling	KEGG: hsa04060	Normal
T cell	Mast cell	CCL5	CCR5	0.00135526	0	CCL5_CCR5	CCL5 - CCR5	CCL	Secreted Signaling	KEGG: hsa04060	Normal
Macrophage	Monocyte	CCL5	CCR5	0.000226655	0	CCL5_CCR5	CCL5 - CCR5	CCL	Secreted Signaling	KEGG: hsa04060	Normal
NK cell	Monocyte	CCL5	CCR5	0.00516971	0	CCL5_CCR5	CCL5 - CCR5	CCL	Secreted Signaling	KEGG: hsa04060	Normal
T cell	Monocyte	CCL5	CCR5	0.00112107	0	CCL5_CCR5	CCL5 - CCR5	CCL	Secreted Signaling	KEGG: hsa04060	Normal
B cell	NK cell	CCL5	CCR5	0.000590413	0	CCL5_CCR5	CCL5 - CCR5	CCL	Secreted Signaling	KEGG: hsa04060	Normal
Fibroblast	NK cell	CCL5	CCR5	0.000174041	0	CCL5_CCR5	CCL5 - CCR5	CCL	Secreted Signaling	KEGG: hsa04060	Normal
Macrophage	NK cell	CCL5	CCR5	0.00179775	0	CCL5_CCR5	CCL5 - CCR5	CCL	Secreted Signaling	KEGG: hsa04060	Normal
Mast cell	NK cell	CCL5	CCR5	0.000602259	0	CCL5_CCR5	CCL5 - CCR5	CCL	Secreted Signaling	KEGG: hsa04060	Normal
Monocyte	NK cell	CCL5	CCR5	0.000628488	0	CCL5_CCR5	CCL5 - CCR5	CCL	Secreted Signaling	KEGG: hsa04060	Normal
NK cell	NK cell	CCL5	CCR5	0.0396455	0	CCL5_CCR5	CCL5 - CCR5	CCL	Secreted Signaling	KEGG: hsa04060	Normal
Plasma cell	NK cell	CCL5	CCR5	0.000662175	0	CCL5_CCR5	CCL5 - CCR5	CCL	Secreted Signaling	KEGG: hsa04060	Normal
SMC	NK cell	CCL5	CCR5	8.8942e-05	0	CCL5_CCR5	CCL5 - CCR5	CCL	Secreted Signaling	KEGG: hsa04060	Normal
T cell	NK cell	CCL5	CCR5	0.00883712	0	CCL5_CCR5	CCL5 - CCR5	CCL	Secreted Signaling	KEGG: hsa04060	Normal
B cell	Plasma cell	CCL5	CCR5	0.000107061	0.02	CCL5_CCR5	CCL5 - CCR5	CCL	Secreted Signaling	KEGG: hsa04060	Normal
Macrophage	Plasma cell	CCL5	CCR5	0.000326314	0	CCL5_CCR5	CCL5 - CCR5	CCL	Secreted Signaling	KEGG: hsa04060	Normal
Mast cell	Plasma cell	CCL5	CCR5	0.00010921	0.01	CCL5_CCR5	CCL5 - CCR5	CCL	Secreted Signaling	KEGG: hsa04060	Normal
Monocyte	Plasma cell	CCL5	CCR5	0.000113969	0	CCL5_CCR5	CCL5 - CCR5	CCL	Secreted Signaling	KEGG: hsa04060	Normal
NK cell	Plasma cell	CCL5	CCR5	0.00742664	0	CCL5_CCR5	CCL5 - CCR5	CCL	Secreted Signaling	KEGG: hsa04060	Normal
Plasma cell	Plasma cell	CCL5	CCR5	0.000120081	0.02	CCL5_CCR5	CCL5 - CCR5	CCL	Secreted Signaling	KEGG: hsa04060	Normal
T cell	Plasma cell	CCL5	CCR5	0.00161336	0	CCL5_CCR5	CCL5 - CCR5	CCL	Secreted Signaling	KEGG: hsa04060	Normal
NK cell	SMC	CCL5	CCR5	0.00135285	0	CCL5_CCR5	CCL5 - CCR5	CCL	Secreted Signaling	KEGG: hsa04060	Normal
T cell	SMC	CCL5	CCR5	0.000292491	0	CCL5_CCR5	CCL5 - CCR5	CCL	Secreted Signaling	KEGG: hsa04060	Normal
B cell	T cell	CCL5	CCR5	0.000179758	0	CCL5_CCR5	CCL5 - CCR5	CCL	Secreted Signaling	KEGG: hsa04060	Normal
Macrophage	T cell	CCL5	CCR5	0.000547806	0	CCL5_CCR5	CCL5 - CCR5	CCL	Secreted Signaling	KEGG: hsa04060	Normal
Mast cell	T cell	CCL5	CCR5	0.000183366	0	CCL5_CCR5	CCL5 - CCR5	CCL	Secreted Signaling	KEGG: hsa04060	Normal
Monocyte	T cell	CCL5	CCR5	0.000191356	0	CCL5_CCR5	CCL5 - CCR5	CCL	Secreted Signaling	KEGG: hsa04060	Normal
NK cell	T cell	CCL5	CCR5	0.0124078	0	CCL5_CCR5	CCL5 - CCR5	CCL	Secreted Signaling	KEGG: hsa04060	Normal
Plasma cell	T cell	CCL5	CCR5	0.000201617	0	CCL5_CCR5	CCL5 - CCR5	CCL	Secreted Signaling	KEGG: hsa04060	Normal
T cell	T cell	CCL5	CCR5	0.0027061	0	CCL5_CCR5	CCL5 - CCR5	CCL	Secreted Signaling	KEGG: hsa04060	Normal
B cell	B cell	CCL3	CCR5	0.000878559	0	CCL3_CCR5	CCL3 - CCR5	CCL	Secreted Signaling	KEGG: hsa04060	Normal
Macrophage	B cell	CCL3	CCR5	0.0040104	0	CCL3_CCR5	CCL3 - CCR5	CCL	Secreted Signaling	KEGG: hsa04060	Normal
Mast cell	B cell	CCL3	CCR5	0.0010148	0	CCL3_CCR5	CCL3 - CCR5	CCL	Secreted Signaling	KEGG: hsa04060	Normal
Monocyte	B cell	CCL3	CCR5	0.000654877	0	CCL3_CCR5	CCL3 - CCR5	CCL	Secreted Signaling	KEGG: hsa04060	Normal
NK cell	B cell	CCL3	CCR5	0.00226671	0	CCL3_CCR5	CCL3 - CCR5	CCL	Secreted Signaling	KEGG: hsa04060	Normal
Plasma cell	B cell	CCL3	CCR5	0.00128409	0	CCL3_CCR5	CCL3 - CCR5	CCL	Secreted Signaling	KEGG: hsa04060	Normal
T cell	B cell	CCL3	CCR5	0.000656368	0	CCL3_CCR5	CCL3 - CCR5	CCL	Secreted Signaling	KEGG: hsa04060	Normal
Macrophage	Endothelial cell	CCL3	CCR5	0.000449356	0	CCL3_CCR5	CCL3 - CCR5	CCL	Secreted Signaling	KEGG: hsa04060	Normal
Macrophage	Fibroblast	CCL3	CCR5	0.000943385	0	CCL3_CCR5	CCL3 - CCR5	CCL	Secreted Signaling	KEGG: hsa04060	Normal
NK cell	Fibroblast	CCL3	CCR5	0.000532495	0	CCL3_CCR5	CCL3 - CCR5	CCL	Secreted Signaling	KEGG: hsa04060	Normal
B cell	Macrophage	CCL3	CCR5	0.00159776	0	CCL3_CCR5	CCL3 - CCR5	CCL	Secreted Signaling	KEGG: hsa04060	Normal
Fibroblast	Macrophage	CCL3	CCR5	0.000585132	0	CCL3_CCR5	CCL3 - CCR5	CCL	Secreted Signaling	KEGG: hsa04060	Normal
Macrophage	Macrophage	CCL3	CCR5	0.00727472	0	CCL3_CCR5	CCL3 - CCR5	CCL	Secreted Signaling	KEGG: hsa04060	Normal
Mast cell	Macrophage	CCL3	CCR5	0.00184533	0	CCL3_CCR5	CCL3 - CCR5	CCL	Secreted Signaling	KEGG: hsa04060	Normal
Monocyte	Macrophage	CCL3	CCR5	0.00119119	0	CCL3_CCR5	CCL3 - CCR5	CCL	Secreted Signaling	KEGG: hsa04060	Normal
NK cell	Macrophage	CCL3	CCR5	0.00411759	0	CCL3_CCR5	CCL3 - CCR5	CCL	Secreted Signaling	KEGG: hsa04060	Normal
Plasma cell	Macrophage	CCL3	CCR5	0.0023345	0	CCL3_CCR5	CCL3 - CCR5	CCL	Secreted Signaling	KEGG: hsa04060	Normal
T cell	Macrophage	CCL3	CCR5	0.0011939	0	CCL3_CCR5	CCL3 - CCR5	CCL	Secreted Signaling	KEGG: hsa04060	Normal
B cell	Mast cell	CCL3	CCR5	0.000599738	0	CCL3_CCR5	CCL3 - CCR5	CCL	Secreted Signaling	KEGG: hsa04060	Normal
Macrophage	Mast cell	CCL3	CCR5	0.00274038	0	CCL3_CCR5	CCL3 - CCR5	CCL	Secreted Signaling	KEGG: hsa04060	Normal
Mast cell	Mast cell	CCL3	CCR5	0.000692775	0	CCL3_CCR5	CCL3 - CCR5	CCL	Secreted Signaling	KEGG: hsa04060	Normal
Monocyte	Mast cell	CCL3	CCR5	0.000447013	0.01	CCL3_CCR5	CCL3 - CCR5	CCL	Secreted Signaling	KEGG: hsa04060	Normal
NK cell	Mast cell	CCL3	CCR5	0.00154802	0	CCL3_CCR5	CCL3 - CCR5	CCL	Secreted Signaling	KEGG: hsa04060	Normal
Plasma cell	Mast cell	CCL3	CCR5	0.000876685	0	CCL3_CCR5	CCL3 - CCR5	CCL	Secreted Signaling	KEGG: hsa04060	Normal
T cell	Mast cell	CCL3	CCR5	0.000448031	0	CCL3_CCR5	CCL3 - CCR5	CCL	Secreted Signaling	KEGG: hsa04060	Normal
B cell	Monocyte	CCL3	CCR5	0.000496039	0	CCL3_CCR5	CCL3 - CCR5	CCL	Secreted Signaling	KEGG: hsa04060	Normal
Macrophage	Monocyte	CCL3	CCR5	0.00226739	0	CCL3_CCR5	CCL3 - CCR5	CCL	Secreted Signaling	KEGG: hsa04060	Normal
Mast cell	Monocyte	CCL3	CCR5	0.000572998	0	CCL3_CCR5	CCL3 - CCR5	CCL	Secreted Signaling	KEGG: hsa04060	Normal
NK cell	Monocyte	CCL3	CCR5	0.00128057	0	CCL3_CCR5	CCL3 - CCR5	CCL	Secreted Signaling	KEGG: hsa04060	Normal
Plasma cell	Monocyte	CCL3	CCR5	0.000725133	0	CCL3_CCR5	CCL3 - CCR5	CCL	Secreted Signaling	KEGG: hsa04060	Normal
B cell	NK cell	CCL3	CCR5	0.00392706	0	CCL3_CCR5	CCL3 - CCR5	CCL	Secreted Signaling	KEGG: hsa04060	Normal
Endothelial cell	NK cell	CCL3	CCR5	0.000437426	0	CCL3_CCR5	CCL3 - CCR5	CCL	Secreted Signaling	KEGG: hsa04060	Normal
Fibroblast	NK cell	CCL3	CCR5	0.0014403	0	CCL3_CCR5	CCL3 - CCR5	CCL	Secreted Signaling	KEGG: hsa04060	Normal
Macrophage	NK cell	CCL3	CCR5	0.0177332	0	CCL3_CCR5	CCL3 - CCR5	CCL	Secreted Signaling	KEGG: hsa04060	Normal
Mast cell	NK cell	CCL3	CCR5	0.00453392	0	CCL3_CCR5	CCL3 - CCR5	CCL	Secreted Signaling	KEGG: hsa04060	Normal
Monocyte	NK cell	CCL3	CCR5	0.00292951	0	CCL3_CCR5	CCL3 - CCR5	CCL	Secreted Signaling	KEGG: hsa04060	Normal
NK cell	NK cell	CCL3	CCR5	0.0100833	0	CCL3_CCR5	CCL3 - CCR5	CCL	Secreted Signaling	KEGG: hsa04060	Normal
Plasma cell	NK cell	CCL3	CCR5	0.00573169	0	CCL3_CCR5	CCL3 - CCR5	CCL	Secreted Signaling	KEGG: hsa04060	Normal
SMC	NK cell	CCL3	CCR5	0.000806453	0	CCL3_CCR5	CCL3 - CCR5	CCL	Secreted Signaling	KEGG: hsa04060	Normal
T cell	NK cell	CCL3	CCR5	0.00293616	0	CCL3_CCR5	CCL3 - CCR5	CCL	Secreted Signaling	KEGG: hsa04060	Normal
B cell	Plasma cell	CCL3	CCR5	0.000714058	0	CCL3_CCR5	CCL3 - CCR5	CCL	Secreted Signaling	KEGG: hsa04060	Normal
Macrophage	Plasma cell	CCL3	CCR5	0.00326141	0	CCL3_CCR5	CCL3 - CCR5	CCL	Secreted Signaling	KEGG: hsa04060	Normal
Mast cell	Plasma cell	CCL3	CCR5	0.000824814	0	CCL3_CCR5	CCL3 - CCR5	CCL	Secreted Signaling	KEGG: hsa04060	Normal
Monocyte	Plasma cell	CCL3	CCR5	0.000532236	0	CCL3_CCR5	CCL3 - CCR5	CCL	Secreted Signaling	KEGG: hsa04060	Normal
NK cell	Plasma cell	CCL3	CCR5	0.00184277	0	CCL3_CCR5	CCL3 - CCR5	CCL	Secreted Signaling	KEGG: hsa04060	Normal
Plasma cell	Plasma cell	CCL3	CCR5	0.00104374	0	CCL3_CCR5	CCL3 - CCR5	CCL	Secreted Signaling	KEGG: hsa04060	Normal
T cell	Plasma cell	CCL3	CCR5	0.000533448	0	CCL3_CCR5	CCL3 - CCR5	CCL	Secreted Signaling	KEGG: hsa04060	Normal
Macrophage	SMC	CCL3	CCR5	0.000592072	0	CCL3_CCR5	CCL3 - CCR5	CCL	Secreted Signaling	KEGG: hsa04060	Normal
B cell	T cell	CCL3	CCR5	0.00119842	0	CCL3_CCR5	CCL3 - CCR5	CCL	Secreted Signaling	KEGG: hsa04060	Normal
Fibroblast	T cell	CCL3	CCR5	0.000438775	0	CCL3_CCR5	CCL3 - CCR5	CCL	Secreted Signaling	KEGG: hsa04060	Normal
Macrophage	T cell	CCL3	CCR5	0.00546427	0	CCL3_CCR5	CCL3 - CCR5	CCL	Secreted Signaling	KEGG: hsa04060	Normal
Mast cell	T cell	CCL3	CCR5	0.0013842	0	CCL3_CCR5	CCL3 - CCR5	CCL	Secreted Signaling	KEGG: hsa04060	Normal
Monocyte	T cell	CCL3	CCR5	0.000893378	0	CCL3_CCR5	CCL3 - CCR5	CCL	Secreted Signaling	KEGG: hsa04060	Normal
NK cell	T cell	CCL3	CCR5	0.0030904	0	CCL3_CCR5	CCL3 - CCR5	CCL	Secreted Signaling	KEGG: hsa04060	Normal
Plasma cell	T cell	CCL3	CCR5	0.00175135	0	CCL3_CCR5	CCL3 - CCR5	CCL	Secreted Signaling	KEGG: hsa04060	Normal
T cell	T cell	CCL3	CCR5	0.000895411	0	CCL3_CCR5	CCL3 - CCR5	CCL	Secreted Signaling	KEGG: hsa04060	Normal
T cell	B cell	CCL19	CCR7	4.31894e-05	0	CCL19_CCR7	CCL19 - CCR7	CCL	Secreted Signaling	KEGG: hsa04060	Normal
T cell	Epithelial cell	CCL19	CCR7	1.72493e-07	0	CCL19_CCR7	CCL19 - CCR7	CCL	Secreted Signaling	KEGG: hsa04060	Normal
T cell	Plasma cell	CCL19	CCR7	9.47089e-07	0	CCL19_CCR7	CCL19 - CCR7	CCL	Secreted Signaling	KEGG: hsa04060	Normal
T cell	SMC	CCL19	CCR7	3.069e-06	0	CCL19_CCR7	CCL19 - CCR7	CCL	Secreted Signaling	KEGG: hsa04060	Normal
T cell	T cell	CCL19	CCR7	3.471e-05	0	CCL19_CCR7	CCL19 - CCR7	CCL	Secreted Signaling	KEGG: hsa04060	Normal
B cell	B cell	CCL21	CCR7	0.000111987	0	CCL21_CCR7	CCL21 - CCR7	CCL	Secreted Signaling	KEGG: hsa04060	Normal
Epithelial cell	B cell	CCL21	CCR7	1.32318e-06	0	CCL21_CCR7	CCL21 - CCR7	CCL	Secreted Signaling	KEGG: hsa04060	Normal
Plasma cell	B cell	CCL21	CCR7	4.58371e-06	0	CCL21_CCR7	CCL21 - CCR7	CCL	Secreted Signaling	KEGG: hsa04060	Normal
SMC	B cell	CCL21	CCR7	2.73739e-05	0	CCL21_CCR7	CCL21 - CCR7	CCL	Secreted Signaling	KEGG: hsa04060	Normal
T cell	B cell	CCL21	CCR7	0.000160496	0	CCL21_CCR7	CCL21 - CCR7	CCL	Secreted Signaling	KEGG: hsa04060	Normal
B cell	Epithelial cell	CCL21	CCR7	4.47295e-07	0	CCL21_CCR7	CCL21 - CCR7	CCL	Secreted Signaling	KEGG: hsa04060	Normal
Epithelial cell	Epithelial cell	CCL21	CCR7	5.28439e-09	0.01	CCL21_CCR7	CCL21 - CCR7	CCL	Secreted Signaling	KEGG: hsa04060	Normal
Plasma cell	Epithelial cell	CCL21	CCR7	1.83061e-08	0	CCL21_CCR7	CCL21 - CCR7	CCL	Secreted Signaling	KEGG: hsa04060	Normal
SMC	Epithelial cell	CCL21	CCR7	1.09326e-07	0	CCL21_CCR7	CCL21 - CCR7	CCL	Secreted Signaling	KEGG: hsa04060	Normal
T cell	Epithelial cell	CCL21	CCR7	6.41077e-07	0	CCL21_CCR7	CCL21 - CCR7	CCL	Secreted Signaling	KEGG: hsa04060	Normal
B cell	Plasma cell	CCL21	CCR7	2.45591e-06	0	CCL21_CCR7	CCL21 - CCR7	CCL	Secreted Signaling	KEGG: hsa04060	Normal
Epithelial cell	Plasma cell	CCL21	CCR7	2.90144e-08	0	CCL21_CCR7	CCL21 - CCR7	CCL	Secreted Signaling	KEGG: hsa04060	Normal
Plasma cell	Plasma cell	CCL21	CCR7	1.00511e-07	0	CCL21_CCR7	CCL21 - CCR7	CCL	Secreted Signaling	KEGG: hsa04060	Normal
SMC	Plasma cell	CCL21	CCR7	6.00265e-07	0	CCL21_CCR7	CCL21 - CCR7	CCL	Secreted Signaling	KEGG: hsa04060	Normal
T cell	Plasma cell	CCL21	CCR7	3.51988e-06	0	CCL21_CCR7	CCL21 - CCR7	CCL	Secreted Signaling	KEGG: hsa04060	Normal
B cell	SMC	CCL21	CCR7	7.95823e-06	0	CCL21_CCR7	CCL21 - CCR7	CCL	Secreted Signaling	KEGG: hsa04060	Normal
Epithelial cell	SMC	CCL21	CCR7	9.40201e-08	0	CCL21_CCR7	CCL21 - CCR7	CCL	Secreted Signaling	KEGG: hsa04060	Normal
Plasma cell	SMC	CCL21	CCR7	3.25702e-07	0	CCL21_CCR7	CCL21 - CCR7	CCL	Secreted Signaling	KEGG: hsa04060	Normal
SMC	SMC	CCL21	CCR7	1.94513e-06	0	CCL21_CCR7	CCL21 - CCR7	CCL	Secreted Signaling	KEGG: hsa04060	Normal
T cell	SMC	CCL21	CCR7	1.14059e-05	0	CCL21_CCR7	CCL21 - CCR7	CCL	Secreted Signaling	KEGG: hsa04060	Normal
B cell	T cell	CCL21	CCR7	9.00022e-05	0	CCL21_CCR7	CCL21 - CCR7	CCL	Secreted Signaling	KEGG: hsa04060	Normal
Epithelial cell	T cell	CCL21	CCR7	1.06339e-06	0	CCL21_CCR7	CCL21 - CCR7	CCL	Secreted Signaling	KEGG: hsa04060	Normal
Plasma cell	T cell	CCL21	CCR7	3.68376e-06	0	CCL21_CCR7	CCL21 - CCR7	CCL	Secreted Signaling	KEGG: hsa04060	Normal
SMC	T cell	CCL21	CCR7	2.19995e-05	0	CCL21_CCR7	CCL21 - CCR7	CCL	Secreted Signaling	KEGG: hsa04060	Normal
T cell	T cell	CCL21	CCR7	0.000128989	0	CCL21_CCR7	CCL21 - CCR7	CCL	Secreted Signaling	KEGG: hsa04060	Normal
T cell	Fibroblast	CCL19	ACKR4	1.70572e-05	0	CCL19_ACKR4	CCL19 - ACKR4	CCL	Secreted Signaling	KEGG: hsa04060	Normal
B cell	Fibroblast	CCL21	ACKR4	4.42302e-05	0	CCL21_ACKR4	CCL21 - ACKR4	CCL	Secreted Signaling	KEGG: hsa04060	Normal
Epithelial cell	Fibroblast	CCL21	ACKR4	5.22563e-07	0	CCL21_ACKR4	CCL21 - ACKR4	CCL	Secreted Signaling	KEGG: hsa04060	Normal
Plasma cell	Fibroblast	CCL21	ACKR4	1.81025e-06	0	CCL21_ACKR4	CCL21 - ACKR4	CCL	Secreted Signaling	KEGG: hsa04060	Normal
SMC	Fibroblast	CCL21	ACKR4	1.08109e-05	0	CCL21_ACKR4	CCL21 - ACKR4	CCL	Secreted Signaling	KEGG: hsa04060	Normal
T cell	Fibroblast	CCL21	ACKR4	6.33909e-05	0	CCL21_ACKR4	CCL21 - ACKR4	CCL	Secreted Signaling	KEGG: hsa04060	Normal
NK cell	Plasma cell	CCL28	CCR10	3.93391e-05	0	CCL28_CCR10	CCL28 - CCR10	CCL	Secreted Signaling	KEGG: hsa04060	Normal
Macrophage	Fibroblast	CCL13	ACKR4	0.000254369	0	CCL13_ACKR4	CCL13 - ACKR4	CCL	Secreted Signaling	PMID: 26740381	Normal
Plasma cell	Fibroblast	CCL13	ACKR4	4.07305e-06	0	CCL13_ACKR4	CCL13 - ACKR4	CCL	Secreted Signaling	PMID: 26740381	Normal
Macrophage	Fibroblast	CCL8	ACKR4	0.000318159	0	CCL8_ACKR4	CCL8 - ACKR4	CCL	Secreted Signaling	PMID: 26740381	Normal
SMC	Fibroblast	CCL8	ACKR4	4.34878e-05	0	CCL8_ACKR4	CCL8 - ACKR4	CCL	Secreted Signaling	PMID: 26740381	Normal
